# Supplementary material for: Data on evolution of intrinsically disordered regions of the human kinome and contribution of FAK1 IDRs to cytoskeletal remodeling
Source: Data Brief. 2016 Dec 8;10:315–24. doi: 10.1016/j.dib.2016.11.099 (PMC5157709; doi:10.1016/j.dib.2016.11.099)
Supplement: Supplementary file 3 — Supplementary Table 5: 36 Kinases have IDRs extending into their kinase domains: Further analysis of the 328 kinases with IDRs flanking their KDs revealed 36 kinases with IDRs either extending into or spanning their KDs. Supplementary Table 6: 36 Kinases participate in 959 interactions: Experimentally validated PPIs of 36 kinases are derived to reveal 959 interactions. Column A depicts Uniprot IDs of 36 kinases and Column C depicts Uniprot IDs of proteins interacting with each of the 36 kinases. Supplementary Table 7: 78% of proteins in the primary interactome of FAK1 are hybrid proteins: Experimentally validated FAK1 interacting proteins are analyzed to predict intrinsic disorder using Pondr-FIT. We identify 77 of 98 proteins (78%) as hybrid proteins with at least one IDR of 25 amino acids or longer. % DO (disorder) is calculated as a percentage of disordered residues in a given protein. Supplementary Table 8: 76% of proteins in the secondary interactome of FAK1 are hybrid proteins: Experimentally validated interactions of the eleven cytoskeletal hybrid proteins are derived and analyzed to reveal 1784 interactions by 1154 proteins. These 1154 proteins are analyzed to predict their percent disorder revealing 882 proteins (76%) as hybrid proteins. We also identify 352 proteins that interact with at least two of the eleven cytoskeletal hybrid proteins. Supplementary Table 9: Comparison of molecular functions enriched by Order regions-interacting (A) or IDR-interacting (B) Proteins: Molecular functions enriched by either Interactome A (interactors using Ordered Regions) or Interactome B (interactors using IDRs) were compared against each other. Lower p-values reflect increased enrichment of a given molecular function compared between the two interactomes. Supplementary material [file mmc3.zip › 11-02-2016 Data in Brief Supplementary Table 1.xlsx]

## Sheet: Table 1
Table 1: 25% of the total amino acid residues of the kinome are intrinsically disordered
Name	Uniprot ID	Total Length	Total DR	% DO		Name	Uniprot ID	Total Length	Total DR	% DO
AAK1	Q2M2I8	961	528	0.549428		M3K9	P80192	1104	660	0.597826
AAPK1	Q13131	559	98	0.175313		M3KL4	Q5TCX8	1036	551	0.531853
AAPK2	P54646	552	108	0.195652		M4K1	Q92918	833	261	0.313325
ABL1	P00519	1130	553	0.489381		M4K2	Q12851	820	192	0.234146
ABL2	P42684	1182	528	0.446701		M4K3	Q8IVH8	894	237	0.265101
ABRK1	P25098	689	61	0.0885341		M4K4	O95819	1239	626	0.505246
ABRK2	P35626	688	60	0.0872093		M4K5	Q9Y4K4	846	191	0.225768
ACK1	Q07912	1038	446	0.429672		MAK	P20794	623	199	0.319422
ACVL1	P37023	503	65	0.129225		MAP3K1	Q13233	1512	724	0.478836
ACVR1	Q04771	509	53	0.104126		MAPK2	P49137	400	56	0.14
ACVR1D	P36896	505	35	0.0693069		MAPK3	Q16644	382	69	0.180628
ACVTC	Q8NER5	493	40	0.0811359		MAPK5	Q8IW41	473	41	0.0866808
ADCK1	Q86TW2	530	18	0.0339623		MARK1	Q9P0L2	795	411	0.516981
ADCK2	Q7Z695	626	31	0.0495208		MARK2	Q7KZI7	788	407	0.516497
ADCK3	Q8NI60	647	136	0.210201		MARK3	P27448	753	371	0.492696
ADCK4	Q96D53	544	116	0.213235		MARK4	Q96L34	752	324	0.430851
ADCK5	Q3MIX3	580	26	0.0448276		MAST1	Q9Y2H9	1570	1024	0.652229
AKT1	P31749	480	88	0.183333		MAST2	Q6P0Q8	1798	1198	0.666296
AKT2	P31751	481	53	0.110187		MAST3	O60307	1309	765	0.584416
AKT3	Q9Y243	479	82	0.17119		MAST4	O15021	2626	1977	0.752856
ALK	Q9UM73	1620	374	0.230864		MASTL	Q96GX5	879	249	0.283276
ALPK1	Q96QP1	1244	452	0.363344		MATK	P42679	507	59	0.116371
ALPK2	Q86TB3	2170	1169	0.53871		MELK	Q14680	651	75	0.115207
ALPK3	Q96L96	1907	1294	0.678553		MERTK	Q12866	999	59	0.0590591
AMHR2	Q16671	573	107	0.186736		MET	P08581	1390	56	0.0402878
ANKK1	Q8NFD2	765	48	0.0627451		MINK1	Q8N4C8	1332	693	0.52027
ANPRA	P16066	1061	67	0.063148		MK01	P28482	360	29	0.0805556
ANPRB	P20594	1047	49	0.0468004		MK03	P27361	379	45	0.118734
ARAF	P10398	606	178	0.293729		MK04	P31152	587	144	0.245315
ATM	Q13315	3056	198	0.0647906		MK06	Q16659	721	109	0.151179
ATR	Q13535	2644	113	0.0427383		MK07	Q13164	816	421	0.515931
AURKA	O14965	403	128	0.317618		MK08	P45983	427	66	0.154567
AURKB	Q96GD4	344	77	0.223837		MK09	P45984	424	78	0.183962
AURKC	Q9UQB9	309	52	0.168285		MK10	P53779	464	72	0.155172
AVR2A	P27037	513	50	0.0974659		MK11	Q15759	364	54	0.148352
AVR2B	Q13705	512	70	0.136719		MK12	P53778	367	27	0.0735695
BCKDK	O14874	412	49	0.118932		MK13	O15264	365	63	0.172603
BCR	P11274	1271	455	0.357986		MK14	Q16539	360	38	0.105556
BLK	P51451	505	48	0.0950495		MK15	Q8TD08	544	204	0.375
BMP2K	Q9NSY1	1161	695	0.598622		MKNK1	Q9BUB5	465	126	0.270968
BMPR2	Q13873	1038	419	0.403661		MKNK2	Q9HBH9	465	123	0.264516
BMR1A	P36894	532	63	0.118421		MLKL	Q8NB16	471	92	0.195329
BMR1B	O00238	502	59	0.11753		MLTK	Q9NYL2	800	249	0.31125
BMX	P51813	675	151	0.223704		MOK	Q9UQ07	419	138	0.329356
BRAF	P15056	766	261	0.340731		MOS	P00540	346	65	0.187861
BRSK1	Q8TDC3	778	393	0.505141		MP2K1	Q02750	393	97	0.246819
BRSK2	Q8IWQ3	736	257	0.349185		MP2K2	P36507	400	91	0.2275
BTK	Q06187	659	90	0.136571		MP2K3	P46734	347	58	0.167147
BUB1	O43683	1085	276	0.254378		MP2K4	P45985	399	91	0.22807
BUB1B	O60566	1050	387	0.368571		MP2K5	Q13163	448	58	0.129464
CaMKK2	Q96RR4	588	244	0.414966		MP2K6	P52564	334	45	0.134731
CAMKV	Q8NCB2	501	209	0.417166		MP2K7	O14733	419	132	0.315036
CD11A	Q9UQ88	783	453	0.578544		MRCKa	Q5VT25	1732	546	0.315242
CDC7	O00311	574	98	0.170732		MRCKb	Q9Y5S2	1711	635	0.371128
CDK1	P06493	297	24	0.0808081		MRCKG	Q6DT37	1551	622	0.401032
CDK10	Q15131	360	40	0.111111		MST4	Q9P289	416	90	0.216346
CDK11	Q9BWU1	502	178	0.354582		MTOR	P42345	2549	227	0.0890545
CDK12	Q9NYV4	1490	1087	0.72953		MUSK	O15146	869	91	0.104718
CDK13	Q14004	1512	1042	0.689153		MYLK	Q15746	1914	671	0.350575
CDK14	O94921	469	88	0.187633		MYLK2	Q9H1R3	596	254	0.426174
CDK15	Q96Q40	435	75	0.172414		MYLK3	Q32MK0	819	405	0.494505
CDK16	Q00536	496	142	0.28629		MYLK4	Q86YV6	388	63	0.162371
CDK17	Q00537	523	150	0.286807		MYO3A	Q8NEV4	1616	397	0.245668
CDK18	Q07002	472	149	0.315678		MYO3B	Q8WXR4	1341	266	0.198359
CDK2	P24941	298	21	0.0704698		NEK1	Q96PY6	1258	636	0.505564
CDK20	Q8IZL9	346	21	0.0606936		NEK10	Q6ZWH5	1172	244	0.208191
CDK3	Q00526	305	23	0.0754098		NEK11	Q8NG66	645	225	0.348837
CDK4	P11802	303	43	0.141914		NEK2	P51955	445	160	0.359551
CDK5	Q00535	292	15	0.0513699		NEK3	P51956	506	162	0.320158
CDK6	Q00534	326	28	0.0858896		NEK4	P51957	841	306	0.363853
CDK7	P50613	346	37	0.106936		NEK5	Q6P3R8	708	174	0.245763
CDK8	P49336	464	133	0.286638		NEK6	Q9HC98	313	37	0.118211
CDK9	P50750	372	40	0.107527		NEK7	Q8TDX7	302	35	0.115894
CDKL1	Q00532	357	27	0.0756303		NEK8	Q86SG6	692	86	0.124277
CDKL2	Q92772	493	127	0.257606		NEK9	Q8TD19	979	301	0.307457
CDKL3	Q8IVW4	592	289	0.488176		NIM1	Q8IY84	436	97	0.222477
CDKL4	Q5MAI5	315	40	0.126984		NLK	Q9UBE8	527	158	0.29981
CDKL5	O76039	1030	674	0.654369		NRBP	Q9UHY1	535	141	0.263551
CHK1	O14757	476	57	0.119748		NRBP2	Q9NSY0	501	79	0.157685
CHK2	O96017	543	141	0.259669		NRK	Q7Z2Y5	1582	705	0.445638
CK1g1	Q9HCP0	422	107	0.253555		NTKL	Q96KG9	808	279	0.345297
CK2a2	P19784	350	25	0.0714286		NTRK1	P04629	796	71	0.089196
CLK1	P49759	484	165	0.340909		NTRK2	Q16620	822	91	0.110706
CLK2	P49760	499	167	0.334669		NTRK3	Q16288	839	51	0.0607867
CLK3	P49761	638	292	0.45768		NuaK1	O60285	661	314	0.475038
CLK4	Q9HAZ1	481	147	0.305613		NuaK2	Q9H093	628	312	0.496815
CSK	P41240	450	22	0.0488889		OBSCN	Q5VST9	7968	475	0.0596135
CSK21	P68400	391	80	0.204604		OXSR1	O95747	527	169	0.320683
CSKP	O14936	926	116	0.12527		PAK1	Q13153	545	219	0.401835
CTRO	O14578	2027	878	0.433152		PAK2	Q13177	524	177	0.337786
DAPK1	P53355	1430	148	0.103497		PAK3	O75914	559	192	0.34347
DAPK2	Q9UIK4	370	65	0.175676		PAK4	O96013	591	250	0.423012
DAPK3	O43293	454	150	0.330396		PAK6	Q9NQU5	681	297	0.436123
DCLK1	O15075	740	218	0.294595		PAK7	Q9P286	719	279	0.388039
DCLK2	Q8N568	766	220	0.287206		PASK	Q96RG2	1323	325	0.245654
DCLK3	Q9C098	648	349	0.53858		PDGFRb	P09619	1106	149	0.13472
DDR1	Q08345	913	216	0.236583		PDK1	Q15118	436	81	0.18578
DDR2	Q16832	855	117	0.136842		PDK1L	Q8N165	341	38	0.111437
DMPK	Q09013	629	180	0.286169		PDK2	Q15119	407	31	0.0761671
DUSTY	Q6XUX3	929	122	0.131324		PDK3	Q15120	406	40	0.0985222
DYR1A	Q13627	763	376	0.492792		PDK4	Q16654	411	30	0.0729927
DYRK1B	Q9Y463	629	289	0.459459		PDPK1	O15530	556	147	0.264388
DYRK2	Q92630	601	247	0.410982		PEAK1	Q9H792	1746	949	0.543528
DYRK3	O43781	588	161	0.27381		PGFRa	P16234	1089	121	0.111111
DYRK4	Q9NR20	520	160	0.307692		PHKg1	Q16816	387	24	0.0620155
E2AK1	Q9BQI3	630	188	0.298413		PHKg2	P15735	406	22	0.0541872
E2AK2	P19525	551	188	0.341198		PIK3R4	Q99570	1358	199	0.146539
E2AK3	Q9NZJ5	1116	341	0.305556		PIM1	P11309	404	101	0.25
E2AK4	Q9P2K8	1649	349	0.211643		PIM2	Q9P1W9	311	52	0.167203
eEF2K	O00418	725	238	0.328276		PIM3	Q86V86	326	24	0.0736196
EGFR	P00533	1210	110	0.0909091		PINK1	Q9BXM7	581	69	0.118761
EphA1	P21709	976	136	0.139344		PKDCC	Q504Y2	493	160	0.324544
EphA2	P29317	976	102	0.104508		PKN1	Q16512	942	362	0.384289
EphA3	P29320	983	84	0.0854527		PKN2	Q16513	984	289	0.293699
EphA4	P54764	986	79	0.0801217		PKN3	Q6P5Z2	889	330	0.371204
EphA5	P54756	1037	76	0.0732883		PLK1	P53350	603	113	0.187396
EphA6	Q9UF33	1035	59	0.0570048		PLK2	Q9NYY3	685	135	0.19708
EphA7	Q15375	998	59	0.0591182		PLK3	Q9H4B4	646	156	0.241486
EphA8	P29322	1005	76	0.0756219		PLK4	O00444	970	313	0.32268
EPHAA	Q5JZY3	1008	88	0.0873016		PMYT1	Q99640	499	230	0.460922
EphB1	P54762	984	66	0.0670732		PRKDC	P78527	4128	402	0.0973837
EphB2	P29323	1055	102	0.0966825		PRKX	P51817	358	47	0.131285
EphB3	P54753	998	99	0.0991984		PRP4B	Q13523	1007	605	0.600794
EphB4	P54760	987	102	0.103343		PRPK	Q96S44	253	59	0.233202
EphB6	O15197	1021	104	0.101861		PTK6	Q13882	451	27	0.059867
ErbB2	P04626	1255	207	0.16494		PTK7	Q13308	1070	142	0.13271
ErbB3	P21860	1342	351	0.26155		PXK	Q7Z7A4	578	169	0.292388
ErbB4	Q15303	1308	152	0.116208		RAF1	P04049	648	155	0.239198
ERN1	O75460	977	149	0.152508		RET	P07949	1114	70	0.0628366
ERN2	Q76MJ5	926	140	0.151188		RIOK1	Q9BRS2	568	225	0.396127
FAK1	Q05397	1052	255	0.242395		RIOK2	Q9BVS4	552	207	0.375
FAK2	Q14289	1009	146	0.144698		RIOK3	O14730	519	92	0.177264
FER	P16591	822	166	0.201946		RIPK1	Q13546	671	185	0.275708
FES	P07332	822	299	0.363747		RIPK2	O43353	540	73	0.135185
FGFR1	P11362	822	167	0.203163		RIPK3	Q9Y572	518	223	0.430502
FGFR2	P21802	821	117	0.142509		RIPK4	P57078	832	163	0.195913
FGFR3	P22607	806	166	0.205955		RK	Q15835	563	45	0.079929
FGFR4	P22455	802	149	0.185786		RN5A	Q05823	741	84	0.11336
FGR	P09769	529	26	0.0491493		ROCK1	Q13464	1354	711	0.525111
FLT3	P36888	993	107	0.107754		ROCK2	O75116	1388	700	0.504323
FMS	P07333	972	93	0.095679		RON	Q04912	1400	116	0.0828571
FRK	P42685	505	30	0.0594059		ROR1	Q01973	937	216	0.230523
FYN	P06241	537	58	0.108007		ROR2	Q01974	943	244	0.258749
GAK	O14976	1311	550	0.419527		ROS	P08922	2347	99	0.0421815
GPRK4	P32298	578	42	0.0726644		RPKL1	Q9Y6S9	549	147	0.26776
GPRK5	P34947	590	98	0.166102		RYK	P34925	604	119	0.19702
GPRK6	P43250	576	59	0.102431		SBK	Q52WX2	424	152	0.358491
GPRK7	Q8WTQ7	553	61	0.110307		SBK2	P0C263	348	72	0.206897
GSK3A	P49840	483	155	0.320911		SCYL2	Q6P3W7	929	310	0.333692
GSK3B	P49841	420	101	0.240476		SCYL3	Q8IZE3	742	162	0.218329
GUC2C	P25092	1073	55	0.0512582		SG110	P0C264	359	110	0.306407
GUC2D	Q02846	1103	144	0.130553		SG196	Q9H5K3	350	36	0.102857
GUC2F	P51841	1108	74	0.066787		SG223	Q86YV5	1402	861	0.614123
Haspin	Q8TF76	798	359	0.449875		SGK1	O00141	431	60	0.139211
HCK	P08631	526	87	0.165399		SGK2	Q9HBY8	427	86	0.201405
HIPK1	Q86Z02	1210	430	0.355372		SGK3	Q96BR1	496	80	0.16129
HIPK2	Q9H2X6	1198	431	0.359766		SGK71	Q8NE28	680	77	0.113235
HIPK3	Q9H422	1215	279	0.22963		SIK1	P57059	783	318	0.40613
HIPK4	Q8NE63	616	141	0.228896		SIK2	Q9H0K1	926	424	0.457883
HUNK	P57058	714	302	0.422969		SIK3	Q9Y2K2	1263	708	0.56057
ICK	Q9UPZ9	632	280	0.443038		SLK	Q9H2G2	1235	920	0.744939
IGF1R	P08069	1367	192	0.140454		SMG1	Q96Q15	3661	451	0.12319
IKKa	O15111	745	55	0.0738255		SNRK	Q9NRH2	765	312	0.407843
IKKb	O14920	756	142	0.187831		SPEG	Q15772	3267	1684	0.515458
IKKe	Q14164	716	70	0.0977654		SRC	P12931	536	86	0.160448
ILK	Q13418	452	39	0.0862832		SRMS	Q9H3Y6	488	48	0.0983607
INSR	P06213	1382	196	0.141823		SRPK1	Q96SB4	655	303	0.462595
INSRR	P14616	1297	139	0.10717		SRPK2	P78362	688	320	0.465116
IRAK1	P51617	712	269	0.377809		SRPK3	Q9UPE1	567	201	0.354497
IRAK2	O43187	625	151	0.2416		ST17A	Q9UEE5	414	103	0.248792
IRAK3	Q9Y616	596	110	0.184564		ST17B	O94768	372	90	0.241935
IRAK4	Q9NWZ3	460	65	0.141304		ST32A	Q8WU08	396	74	0.186869
ITK	Q08881	620	58	0.0935484		ST32B	Q9NY57	414	90	0.217391
JAK1	P23458	1154	66	0.0571924		ST32C	Q86UX6	486	183	0.376543
JAK2	O60674	1132	60	0.0530035		ST38L	Q9Y2H1	464	79	0.170259
JAK3	P52333	1124	50	0.044484		STK10	O94804	968	664	0.68595
KALRN	O60229	2985	469	0.157119		STK16	O75716	305	48	0.157377
KAPCA	P17612	351	31	0.0883191		STK24	Q9Y6E0	443	98	0.221219
KAPCB	P22694	351	33	0.0940171		STK25	O00506	426	117	0.274648
KAPCG	P22612	351	27	0.0769231		STK3	Q13188	491	187	0.380855
KC1A	P48729	337	55	0.163205		STK31	Q9BXU1	1019	70	0.0686948
KC1AL	Q8N752	337	54	0.160237		STK33	Q9BYT3	514	193	0.375486
KC1D	P48730	415	138	0.33253		STK35	Q8TDR2	534	218	0.40824
KC1E	P49674	416	138	0.331731		STK36	Q9NRP7	1315	228	0.173384
KC1G2	P78368	415	110	0.26506		STK38	Q15208	465	104	0.223656
KC1G3	Q9Y6M4	447	154	0.344519		STK39	Q9UEW8	545	141	0.258716
KCC1A	Q14012	370	42	0.113514		STK4	Q13043	487	167	0.342916
KCC1B	Q6P2M8	343	46	0.134111		STK40	Q8N2I9	435	75	0.172414
KCC1D	Q8IU85	385	74	0.192208		STRAA	Q7RTN6	431	103	0.238979
KCC1G	Q96NX5	476	89	0.186975		STRAB	Q9C0K7	418	87	0.208134
KCC2A	Q9UQM7	478	69	0.144351		STYK1	Q6J9G0	422	56	0.132701
KCC2B	Q13554	666	267	0.400901		SYK	P43405	635	48	0.0755906
KCC2D	Q13557	499	68	0.136273		TAF1	P21675	1872	776	0.41453
KCC2G	Q13555	558	163	0.292115		TAOK1	Q7L7X3	1001	616	0.615385
KCC4	Q16566	473	118	0.249471		TAOK2	Q9UL54	1235	724	0.586235
KGP1	Q13976	671	89	0.132638		TAOK3	Q9H2K8	898	521	0.580178
KGP2	Q13237	762	133	0.174541		TBCK	Q8TEA7	893	103	0.115342
KIS	Q8TAS1	419	13	0.0310263		TBK1	Q9UHD2	729	23	0.0315501
KIT	P10721	976	61	0.0625		TEC	P42680	631	60	0.0950872
KKCC1	Q8N5S9	505	175	0.346535		TESK1	Q15569	626	328	0.523962
KPCA	P17252	672	101	0.150298		TESK2	Q96S53	571	175	0.30648
KPCB	P05771	671	132	0.196721		TEX14	Q8IWB6	1497	747	0.498998
KPCD	Q05655	676	39	0.0576923		TGFR1	P36897	503	39	0.0775348
KPCD1	Q15139	912	226	0.247807		TGFR2	P37173	567	34	0.0599647
KPCD2	Q9BZL6	878	220	0.250569		TIE1	P35590	1138	59	0.0518453
KPCD3	O94806	890	216	0.242697		TIE2	Q02763	1124	12	0.0106762
KPCE	Q02156	737	158	0.214383		TITIN	Q8WZ42	34350	735	0.0213974
KPCG	P05129	697	68	0.097561		TLK1	Q9UKI8	766	345	0.450392
KPCi	P41743	596	121	0.20302		TLK2	Q86UE8	772	380	0.492228
KPCL	P24723	683	76	0.111274		TNI3K	Q59H18	835	96	0.11497
KPCT	Q04759	706	66	0.0934844		TNIK	Q9UKE5	1360	776	0.570588
KPCZ	Q05513	592	108	0.182432		TNK1	Q13470	666	183	0.274775
KPSH1	P11801	424	109	0.257075		TOPK	Q96KB5	322	54	0.167702
KPSH2	Q96QS6	385	106	0.275325		TRIB1	Q96RU8	372	86	0.231183
KS6A1	Q15418	735	97	0.131973		TRIB2	Q92519	343	64	0.186589
KS6A2	Q15349	733	73	0.0995907		TRIB3	Q96RU7	358	83	0.231844
KS6A3	P51812	740	66	0.0891892		TRIO	O75962	3097	773	0.249596
KS6A4	O75676	772	136	0.176166		TRPM6	Q9BX84	2022	283	0.13996
KS6A5	O75582	802	127	0.158354		TRPM7	Q96QT4	1865	289	0.15496
KS6A6	Q9UK32	745	82	0.110067		TRRAP	Q9Y4A5	3859	267	0.0691889
KS6B1	P23443	525	191	0.36381		TSSK1	Q9BXA7	367	99	0.269755
KS6B2	Q9UBS0	482	149	0.309129		TSSK2	Q96PF2	358	84	0.234637
KS6C1	Q96S38	1066	372	0.348968		TSSK3	Q96PN8	268	16	0.0597015
KSR1	Q8IVT5	921	340	0.369164		TSSK4	Q6SA08	328	23	0.070122
KSR2	Q6VAB6	950	272	0.286316		TSSK6	Q9BXA6	273	29	0.106227
LATS1	O95835	1130	736	0.651327		TTBK1	Q5TCY1	1321	950	0.719152
LATS2	Q9NRM7	1088	452	0.415441		TTBK2	Q6IQ55	1244	577	0.463826
LCK	P06239	509	27	0.0530452		TTK	P33981	857	246	0.287048
LIMK1	P53667	647	130	0.200927		TXK	P42681	527	71	0.134725
LIMK2	P53671	638	110	0.172414		TYK2	P29597	1187	134	0.11289
LKB1	Q15831	433	109	0.251732		TYRO3	Q06418	890	140	0.157303
LMTK1	Q6ZMQ8	1374	857	0.623726		UFO	P30530	894	147	0.16443
LMTK2	Q8IWU2	1503	839	0.558217		ULK1	O75385	1050	573	0.545714
LMTK3	Q96Q04	1460	1081	0.740411		ULK2	Q8IYT8	1036	468	0.451737
LRRK1	Q38SD2	2015	223	0.11067		ULK3	Q6PHR2	472	62	0.131356
LRRK2	Q5S007	2527	159	0.0629205		ULK4	Q96C45	1275	233	0.182745
LTK	P29376	864	258	0.298611		VGFR1	P17948	1338	103	0.0769806
LYN	P07948	512	72	0.140625		VGFR2	P35968	1356	132	0.0973451
M3K10	Q02779	954	546	0.572327		VGFR3	P35916	1363	246	0.180484
M3K11	Q80XI6	850	452	0.531765		VRK1	Q99986	396	62	0.156566
M3K12	Q12852	859	504	0.586729		VRK2	Q86Y07	508	88	0.173228
M3K13	O43283	966	545	0.564182		VRK3	Q8IV63	474	132	0.278481
M3K14	Q99558	947	299	0.315734		Wee1	P30291	646	321	0.496904
M3K15	Q6ZN16	1313	249	0.189642		Wnk1	Q9H4A3	2382	1791	0.751889
M3K19	Q56UN5	1328	513	0.386295		Wnk2	Q9Y3S1	2297	1648	0.717458
M3K2	Q9Y2U5	619	244	0.394184		Wnk3	Q9BYP7	1800	808	0.448889
M3K3	Q99759	626	264	0.421725		Wnk4	Q96J92	1243	830	0.667739
M3K4	Q9Y6R4	1608	423	0.26306		YES	P07947	543	94	0.173112
M3K5	Q99683	1374	241	0.1754		ZAP70	P43403	619	124	0.200323
M3K6	O95382	1288	293	0.227484		Wee1b	P0C1S8	567	266	0.469136
M3K7	O43318	606	271	0.447195		STK19	P49842	368	98	0.266304
M3K8	P41279	467	114	0.244111		FASTK	Q14296	549	151	0.275046
	Total Kinome	201036	48878	0.243131
Ave %DO
Group	%DO
AGC	0.246946
Atypical	0.204267
CAMK	0.262637
CK1	0.303508
CMGC	0.278285
Other	0.291513
RGC	0.0717093
STE	0.342017
TK	0.153544
TKL	0.25752
Legend
Name	Kinase Name
Uniprot ID	UniprotID of Kinase
Group	Kinase Group
Total Length	Length of the kinase (AA)
Total DR	Total Number of disordered amino acid residues
% DO	% of disordered residues
Length	Length of each IDR present in the kinase
