# Supplementary material for: Data on evolution of intrinsically disordered regions of the human kinome and contribution of FAK1 IDRs to cytoskeletal remodeling
Source: Data Brief. 2016 Dec 8;10:315–24. doi: 10.1016/j.dib.2016.11.099 (PMC5157709; doi:10.1016/j.dib.2016.11.099)
Supplement: Supplementary file 3 — Supplementary Table 5: 36 Kinases have IDRs extending into their kinase domains: Further analysis of the 328 kinases with IDRs flanking their KDs revealed 36 kinases with IDRs either extending into or spanning their KDs. Supplementary Table 6: 36 Kinases participate in 959 interactions: Experimentally validated PPIs of 36 kinases are derived to reveal 959 interactions. Column A depicts Uniprot IDs of 36 kinases and Column C depicts Uniprot IDs of proteins interacting with each of the 36 kinases. Supplementary Table 7: 78% of proteins in the primary interactome of FAK1 are hybrid proteins: Experimentally validated FAK1 interacting proteins are analyzed to predict intrinsic disorder using Pondr-FIT. We identify 77 of 98 proteins (78%) as hybrid proteins with at least one IDR of 25 amino acids or longer. % DO (disorder) is calculated as a percentage of disordered residues in a given protein. Supplementary Table 8: 76% of proteins in the secondary interactome of FAK1 are hybrid proteins: Experimentally validated interactions of the eleven cytoskeletal hybrid proteins are derived and analyzed to reveal 1784 interactions by 1154 proteins. These 1154 proteins are analyzed to predict their percent disorder revealing 882 proteins (76%) as hybrid proteins. We also identify 352 proteins that interact with at least two of the eleven cytoskeletal hybrid proteins. Supplementary Table 9: Comparison of molecular functions enriched by Order regions-interacting (A) or IDR-interacting (B) Proteins: Molecular functions enriched by either Interactome A (interactors using Ordered Regions) or Interactome B (interactors using IDRs) were compared against each other. Lower p-values reflect increased enrichment of a given molecular function compared between the two interactomes. Supplementary material [file mmc3.zip › 11-02-2016 Data in Brief Supplementary Table 2.xlsx]

## Sheet: Table 2
Table 2: IDRs evolve at a faster rate in the human kinome						Proteins with at least two IDRs
Protein Name	log(Rate_IDR)	log(Rate_KD)	log(Rate_WP)			Protein Name	Rates Ratio_Kinase Domain	Rates Ratio_IDR 1	Rates Ratio_IDR 2	Log (RR_KD)	Log(RR_IDR1)	Log(RR_IDR2)
AAK1	0.220142	-1.17348	-0.238004			ABL1	0.178136	1.23703	1.4202	-0.749247	0.092381	0.15235
AAPK1	-0.161046	-1.26928	-0.838954			ABL2	0.135909	0.464462	0.798626	-0.866751	-0.333049	-0.0976568
AAPK2	-0.161046	-0.968255	-0.611114			ADCK3	0.411763	1.11809	4.51588	-0.385353	0.0484784	0.654742
ABL1	0.122365	-0.749247	-0.127719			ALK	0.39943	1.86108	2.91663	-0.398559	0.269764	0.464882
ABL2	0.207842	-0.866751	-0.392966			ALPK1	0.575988	2.34629	4.69443	-0.239587	0.370382	0.671583
ACK1	0.123042	-0.797514	-0.194793			ALPK2	0.618935	2.43976	3.77339	-0.208355	0.387347	0.576732
ADCK3	0.650734	-0.385353	-0.0376269			ALPK3	0.667925	3.00017	5.34735	-0.175272	0.477145	0.728138
ADCK4	0.263529	-0.0979811	8.07565e-05			ARAF	0.237435	1.36826	3.95579	-0.624455	0.136168	0.597233
AKT1	-0.429411	-0.549103	-0.528311			BMP2K	0.538872	0.436811	1.62493	-0.268515	-0.359706	0.210834
AKT2	-0.00619545	-0.884889	-0.622022			BMPR2	0.1086	0.144628	0.436515	-0.96417	-0.839749	-0.360001
AKT3	-0.807744	-1.82041	-1.05079			BMX	0.401193	2.4152	3.90409	-0.396647	0.382954	0.591519
ALK	0.034888	-0.398559	-0.0982012			BRAF	0.0565079	0.250749	0.685657	-1.24789	-0.60076	-0.163893
ALPK1	0.609315	-0.239587	0.267774			BRSK1	0.247308	0.0587038	0.223004	-0.606763	-1.23133	-0.651688
ALPK2	0.669765	-0.208355	0.513607			BRSK2	0.564467	1.05358	7.75742	-0.248362	0.0226666	0.889717
ALPK3	0.455596	-0.175272	0.315563			CDK12	0.0537739	0.607261	0.784787	-1.26943	-0.216624	-0.105248
AMHR2	-0.0950864	-0.0579959	0.0786398			CDK13	0.0797518	0.822295	0.843407	-1.09826	-0.0849723	-0.0739626
ARAF	0.366701	-0.624455	-0.242359			CDK14	0.0627814	0.268317	2002.27	-1.20217	-0.571351	3.30152
ARBK1	-0.783266	-1.3661	-0.865457			CDK17	0.139715	0.0111816	0.0884446	-0.854756	-1.9515	-1.05333
ARBK2	0.56964	-0.643149	-0.456815			CDKL2	0.748571	1.2752	2.7738	-0.125767	0.105578	0.443075
ATM	0.453702	-0.49497	-0.0208249			CDKL5	0.0659846	0.549374	0.669675	-1.18056	-0.260132	-0.174136
ATR	0.439123	-0.833979	-0.229187			CLK3	0.0723215	0.449526	73.8062	-1.14073	-0.347245	1.86809
AURKA	0.840144	-0.321696	-0.0801558			CLK4	0.46022	1.05883	1.56195	-0.337034	0.0248253	0.193668
AURKB	1.08245	-0.387553	-0.157783			CSKP	0.12061	0.245061	0.297638	-0.918618	-0.610726	-0.526311
AURKC	0.948512	-0.253047	-0.0273256			DAPK3	0.138791	0.847422	1.0813	-0.85764	-0.0719003	0.0339475
BCR	-0.10422	0.0711465	-0.23578			DCLK1	0.102227	0.279396	0.301823	-0.990436	-0.55378	-0.520247
BLK	0.41376	-0.172753	0.0396787			DUSTY	0.275989	0.327635	1.51671	-0.559108	-0.48461	0.180903
BMP2K	-0.0600192	-0.268515	-0.0129153			DYR1A	0.0443853	0.0224521	0.294256	-1.35276	-1.64874	-0.531274
BMPR2	-0.753274	-0.96417	-0.455259			DYR1A	0.0443853	0.19467	0.208452	-1.35276	-0.7107	-0.680994
BMR1A	-0.134065	-0.879953	-0.576068			DYR1B	0.182559	0.523447	1.08346	-0.738596	-0.281127	0.0348135
BMR1B	-0.0158242	-1.02186	-0.665489			DYRK2	0.117154	0.320346	1.05068	-0.931242	-0.49438	0.0214696
BMX	0.487236	-0.396647	-0.145557			E2AK1	1.71212	3.93852	4.08962	0.233534	0.595333	0.611683
BRAF	-0.124786	-1.24789	-0.653772			ERN1	0.398879	2.79377	11.3161	-0.399159	0.446191	1.0537
BRSK1	0.140348	-0.606763	-0.590291			FAK1	0.12462	0.334167	0.450725	-0.904413	-0.476037	-0.346088
BRSK2	0.456192	-0.248362	-0.1226			FAK2	0.428474	0.473976	0.927317	-0.368076	-0.324243	-0.0327719
BTK	-0.0107703	-0.601776	-0.355139			FES	0.352771	1.14722	1.4487	-0.452507	0.0596458	0.160978
BUB1	1.04634	0.132519	0.302102			FGFR1	0.110456	0.270789	0.403405	-0.95681	-0.567368	-0.394259
BUB1B	0.108197	0.0724742	0.0692077			FGFR2	0.306962	0.21524	166.433	-0.512915	-0.667078	2.22124
CAMKV	0.266463	-0.949802	-0.404455			FGFR4	0.217696	0.614444	20.2083	-0.662149	-0.211518	1.30553
CD11A	0.453041	-0.166608	0.197505			HASP	0.938989	2.94413	4.86672	-0.0273395	0.468957	0.687236
CDC7	0.465574	-0.032722	-0.0105144			HIPK1	0.0225613	0.0743101	0.42146	-1.64664	-1.12895	-0.375244
CDK10	0.054944	-0.34102	-0.222625			HIPK2	0.00614981	0.0696185	1.34797	-2.21114	-1.15728	0.129681
CDK12	-0.144308	-1.26943	-0.323985			IRAK1	1.30135	2.59083	3.84481	0.114395	0.413439	0.584875
CDK13	-0.224084	-1.09826	-0.39347			KALRN	0.180717	0.49835	1.15037	-0.743002	-0.302466	0.060837
CDK14	1.36509	-1.20217	-0.507806			KGP2	0.427015	0.272039	0.872878	-0.369557	-0.565368	-0.0590464
CDK15	0.273252	-0.496596	-0.21434			KKCC2	0.214715	1.36283	1.63737	-0.668137	0.134442	0.214148
CDK16	-0.236416	-0.878321	-0.607857			KPCB	0.0449638	0.815086	1.86661	-1.34714	-0.0887965	0.271053
CDK17	-1.50241	-0.854756	-0.886567			KPCD1	0.0346219	0.425117	0.700546	-1.46065	-0.371491	-0.154563
CDK18	-0.0741	-0.195753	-0.168896			KPCD2	0.213508	1.76188	3.04748	-0.670587	0.245976	0.48394
CDK19	-0.148385	-1.24633	-0.584519			KPCD3	0.063446	0.539583	1.25098	-1.1976	-0.267942	0.0972493
CDK8	-0.0374661	-1.01854	-0.710568			KS6A4	0.457637	0.608761	1.73609	-0.339478	-0.215553	0.239573
CDK9	0.0837656	-0.6813	-0.544745			LATS1	0.10286	0.0665952	0.635456	-0.987752	-1.17656	-0.196915
CDKL2	0.274327	-0.125767	0.0490793			LATS2	0.188703	1.27798	1.83848	-0.724222	0.106524	0.264459
CDKL3	0.287741	-0.365157	0.0651419			LATS2	0.188703	0.952757	2.19618	-0.724222	-0.0210177	0.341669
CDKL4	0.45314	-0.121239	-0.0475353			LMTK1	0.688235	3.66249	4.77585	-0.162264	0.563776	0.679051
CDKL5	-0.217134	-1.18056	-0.249339			LMTK2	0.549454	2.52677	7.16012	-0.260069	0.402566	0.85492
CHK1	0.138854	-0.308045	-0.189903			LMTK3	0.118938	0.0157649	0.154777	-0.924678	-1.80231	-0.810293
CHK2	0.350669	-0.254095	-0.0403871			M3K1	0.0768616	0.674524	1.38795	-1.11429	-0.171002	0.142374
CLK1	0.260077	-0.497246	-0.163354			M3K10	0.283877	0.802279	1.19671	-0.546869	-0.0956746	0.0779904
CLK2	0.154486	-0.587073	-0.327145			M3K11	0.0889016	0.583147	1.06317	-1.05109	-0.234222	0.0266022
CLK3	0.760424	-1.14073	-0.333079			M3K12	0.0253224	0.0324997	0.289811	-1.5965	-1.48812	-0.537886
CLK4	0.109247	-0.337034	-0.216168			M3K13	0.0466892	1.24268	2.32498	-1.33078	0.0943605	0.36642
CSF1R	0.478739	-0.314178	0.205811			M3K13	0.0466892	0.254234	1.00912	-1.33078	-0.594767	0.00394268
CSK21	1.55893	-0.716474	-0.531148			M3K14	0.738182	0.797089	0.942293	-0.131837	-0.098493	-0.0258141
CSKP	-0.568519	-0.918618	-0.823886			M3K19	0.342423	2.41003	3.33704	-0.465437	0.382022	0.523362
CTRO	-0.59152	-0.205667	-0.491014			M3K3	0.0808113	0.390582	0.900018	-1.09253	-0.408287	-0.0457489
DAPK1	0.122359	-0.788231	-0.338363			M3K4	0.110453	0.936765	2.51031	-0.956824	-0.0283692	0.399727
DAPK3	-0.0189764	-0.85764	-0.370964			M3K6	0.321622	1.73169	4.03894	-0.492654	0.23847	0.606268
DCLK1	-0.158609	-0.990436	-0.693373			M3K7	0.0397831	0.390042	0.779332	-1.4003	-0.408888	-0.108278
DCLK2	-0.137162	-0.913891	-0.474772			M3K9	0.0826955	0.366548	0.864409	-1.08252	-0.435869	-0.0632806
DCLK3	0.329204	-0.439002	0.154318			M3KL4	0.319956	0.103681	0.389629	-0.494909	-0.984302	-0.409349
DDR1	-0.15878	-0.492144	-0.27376			M4K5	0.104108	0.319199	1.35746	-0.982516	-0.495939	0.132727
DDR2	-0.114761	-0.502875	-0.422546			MARK1	0.11269	0.456505	0.481805	-0.948113	-0.340555	-0.317129
DMPK	0.255424	-0.359865	0.146812			MAST1	0.186894	0.105556	0.706088	-0.728404	-0.976517	-0.151141
DUSTY	-0.151854	-0.559108	-0.286981			MAST2	0.127136	1.02393	3.36328	-0.895732	0.0102721	0.526763
DYR1A	-0.892928	-1.35276	-0.967859			MAST4	0.0180324	0.422691	0.513673	-1.74395	-0.373977	-0.289314
DYR1B	-0.123157	-0.738596	-0.36925			MK04	0.290296	0.584119	4.11465	-0.537159	-0.233499	0.614333
DYRK2	-0.137162	-0.931242	-0.469281			MOK	0.670308	3.38529	4.01102	-0.173725	0.529596	0.603255
DYRK3	0.0913407	-0.656725	-0.262031			MRCKA	0.118644	0.585294	0.789061	-0.925755	-0.232626	-0.10289
DYRK4	0.521651	-0.110696	0.165828			MRCKB	0.103224	0.80728	0.831495	-0.986218	-0.0929757	-0.0801405
E2AK1	0.561294	0.233534	0.188519			MYO3A	0.333645	3.41052	3.67087	-0.476715	0.53282	0.564769
E2AK2	0.850514	0.421474	0.549764			NEK2	0.341852	1.1173	1.47989	-0.466162	0.0481712	0.170229
E2AK3	0.584039	-0.0235992	0.0125253			NEK5	0.645247	1.08991	2.52422	-0.190274	0.0373924	0.402128
E2AK4	0.529454	-0.0202507	0.123832			NEK9	0.220903	0.465735	0.821565	-0.655798	-0.331861	-0.0853583
E2AK4	0.529454	0.178989	0.123832			NRK	0.245144	1.73289	2.2248	-0.610578	0.23877	0.347292
EF2K	0.238804	-0.481616	-0.100147			NTKL	1.03698	1.83225	2.65094	0.0157711	0.262985	0.4234
EGFR	0.249157	-0.92916	-0.128971			NUAK1	0.0486055	0.819157	0.828531	-1.31331	-0.0866328	-0.081691
EPHA1	0.256055	-0.287923	-0.024168			PACE1	0.613641	3.23269	5.09723	-0.212085	0.509565	0.707334
EPHA5	1.1347	-0.733507	-0.566314			PAK7	0.161288	0.613045	0.62771	-0.792399	-0.212508	-0.202241
EPHAA	0.667015	-0.0561802	0.0916397			PASK	0.795818	5.58609	6.18949	-0.0991865	0.747108	0.791655
EPHB2	0.0827366	-1.59844	-0.639344			PEAK1	0.638238	0.891219	1.9441	-0.195018	-0.0500157	0.288718
EPHB3	1.17257	-0.873144	-0.549096			PLK4	0.282363	0.944936	1.94914	-0.549192	-0.0245974	0.289844
EPHB6	0.104992	-0.383883	-0.229246			PMYT1	0.727328	0.410209	6.27469	-0.13827	-0.386995	0.797592
ERBB2	0.156519	-0.833705	-0.0965739			RIOK1	0.643219	1.09953	3.22133	-0.191641	0.0412061	0.508035
ERBB3	-0.048948	-0.907246	-0.291906			RIPK4	0.448404	2.48289	2.49823	-0.34833	0.394957	0.397633
ERBB4	-0.515649	-0.807506	-0.539844			ROR1	0.157914	0.220785	0.318341	-0.80158	-0.656031	-0.497108
ERN1	0.749945	-0.399159	-0.1561			ROR2	0.452589	0.375768	0.977659	-0.344296	-0.42508	-0.00981267
ERN2	0.649782	-0.152979	0.0762348			RYK	0.256029	0.526108	46.2002	-0.591711	-0.278925	1.66464
FAK1	-0.284889	-0.904413	-0.458764			SGK2	0.367678	2.01599	7.79611	-0.434532	0.304488	0.891878
FAK2	-0.0563694	-0.368076	-0.265953			SIK3	0.201986	0.278878	1.14214	-0.69468	-0.554586	0.0577188
FER	-0.0639642	-0.331485	-0.300813			SLK	0.235227	2.01187	3.15145	-0.628514	0.303599	0.49851
FES	-0.0223964	-0.452507	-0.16372			SRPK1	0.459465	0.607165	1.04784	-0.337747	-0.216693	0.0202952
FGFR1	-0.471532	-0.95681	-0.577044			SRPK2	0.360204	0.709273	1.13423	-0.443451	-0.149187	0.0547014
FGFR2	0.77708	-0.512915	-0.229837			STK3	0.0990368	0.198257	0.565923	-1.0042	-0.702772	-0.247242
FGFR3	0.287059	0.11721	0.0201149			STK33	0.753225	2.94561	4.75802	-0.123075	0.469176	0.677426
FGFR4	0.547006	-0.662149	-0.0688206			STK36	0.186323	2.31276	2.81957	-0.729732	0.364131	0.450183
FYN	-0.505543	-1.01926	-1.01114			STK38	0.183765	0.452807	0.736871	-0.735737	-0.344087	-0.132609
GAK	0.260531	-0.164415	0.0881265			TAOK2	0.044413	2.39748	30.3879	-1.35249	0.379756	1.4827
GRK5	-0.228416	-0.640641	-0.32826			TRIO	0.36785	0.332329	1.63089	-0.434329	-0.478432	0.212425
GRK6	-0.289584	-0.817014	-0.408859			TRPM6	0.402626	3.9983	4.2433	-0.395098	0.601875	0.627704
GSK3A	0.605051	-0.647022	-0.335337			TRRAP	1.33489	3.01033	15.9065	0.125447	0.478614	1.20157
GSK3B	0.441626	-0.853634	-0.533319			TTBK1	0.139438	0.502017	0.951479	-0.855618	-0.299281	-0.021601
GUC2D	0.104887	-0.00334647	-0.0179727			UFO	0.294357	0.976052	3.96485	-0.531126	-0.0105271	0.598226
GWL	0.424959	-0.171263	0.132802			UFO	0.294357	1.31919	1.83893	-0.531126	0.120307	0.264565
HASP	0.542906	-0.0273395	0.313898			ULK1	0.288639	1.08229	2.21355	-0.539646	0.0343454	0.34509
HCK	1.04067	-0.512617	-0.1803			ULK2	0.153194	0.488383	0.567493	-0.814757	-0.31124	-0.24604
HIPK1	-0.669846	-1.64664	-0.795413			ULK4	1.05588	3.32572	7.49285	0.0236127	0.521885	0.874647
HIPK2	-0.340411	-2.21114	-0.574235			WNK1	0.0524768	0.848108	1.3027	-1.28003	-0.0715489	0.114846
HIPK3	-0.135266	-0.81006	-0.293915			WNK2	0.056493	1.6998	2.14849	-1.248	0.230399	0.332134
HIPK4	0.298738	-0.527808	-0.0479786			WNK3	0.0516603	1.23251	1.33753	-1.28684	0.0907891	0.126305
HUNK	0.0953088	-0.827306	-0.154284			AAK1	0.0670692	0.943674	0.630425	-1.17348	-0.025178	-0.200366
ICK	0.0516139	-0.608002	-0.172314			ACK1	0.159399	1.64659	0.598524	-0.797514	0.216584	-0.222919
IGF1R	-0.239394	-0.76018	-0.383401			ADCK4	0.798029	2.49129	1.35093	-0.0979811	0.396424	0.130633
IKKE	0.345653	-0.2789	0.0209296			BCR	1.178	2.44496	1.33269	0.0711465	0.388273	0.12473
INSR	0.155833	-0.449466	-0.165729			BTK	0.250163	1.22057	0.779644	-0.601776	0.0865631	-0.108104
INSRR	0.507524	-0.452419	-0.153448			BUB1	1.35681	46.8073	2.64465	0.132519	1.67031	0.422368
IRAK1	0.449039	0.114395	0.238116			BUB1B	1.18161	2.99058	1.67651	0.0724742	0.475755	0.224406
IRAK2	0.503571	0.194398	0.271976			CDK12	0.0537739	0.881817	0.535339	-1.26943	-0.0546213	-0.271372
IRAK3	0.425861	0.00674555	0.183198			CDK13	0.0797518	0.572124	0.390385	-1.09826	-0.24251	-0.408507
IRAK4	0.421157	-0.166814	-0.073805			CDKL3	0.431363	2.43916	1.54256	-0.365157	0.38724	0.188243
JAK1	0.00828434	-0.533996	-0.350302			CTRO	0.622777	0.394907	0.216618	-0.205667	-0.403505	-0.664305
JAK1	0.00828434	-0.522002	-0.350302			DCLK2	0.12193	0.419219	0.167244	-0.913891	-0.377559	-0.77665
JAK2	0.345006	-0.713989	-0.354561			DCLK3	0.363914	2.50228	1.82	-0.439002	0.398337	0.260072
JAK2	0.345006	-0.537651	-0.354561			DDR1	0.322	1.06868	0.450395	-0.492144	0.0288469	-0.346406
KALRN	-0.189953	-0.743002	-0.685175			DYRK3	0.220432	1.89628	0.803119	-0.656725	0.277902	-0.0952201
KC1A	0.0679759	-1.30617	-1.03646			E2AK2	2.63921	9.28268	4.13172	0.421474	0.967673	0.61613
KC1AL	0.226403	-0.247506	-0.101815			E2AK3	0.947111	3.05573	1.83109	-0.0235992	0.485114	0.262709
KC1D	1.01624	-0.81258	-0.521663			ERBB2	0.146654	1.70786	1.20389	-0.833705	0.232451	0.080587
KC1E	1.28407	-0.742792	-0.423502			FER	0.466138	1.62553	0.778508	-0.331485	0.210996	-0.108737
KC1G1	-0.350143	-0.939946	-0.573526			FGFR3	1.30981	1.05478	0.6062	0.11721	0.0231621	-0.217384
KC1G2	0.0969116	-0.686276	-0.38466			GAK	0.684834	2.96219	2.93305	-0.164415	0.471613	0.46732
KC1G3	-0.612297	-1.63699	-1.02219			GWL	0.67412	3.033	1.4466	-0.171263	0.481872	0.160349
KCC1B	0.634724	-0.357942	-0.188965			HCK	0.307173	25.2046	4.78482	-0.512617	1.40148	0.679865
KCC1D	1.43359	-0.761614	-0.544077			HIPK2	0.00614981	0.689225	0.549962	-2.21114	-0.161639	-0.259667
KCC1G	0.560747	-0.679551	-0.221697			HIPK3	0.15486	0.788474	0.690226	-0.81006	-0.103213	-0.161009
KCC2A	0.117549	-0.554782	-0.560942			ICK	0.246603	1.7523	1.11792	-0.608002	0.243608	0.0484095
KCC2B	-0.0277875	-0.440705	-0.395647			IGF1R	0.173708	0.688769	0.173713	-0.76018	-0.161926	-0.760167
KCC2D	-0.939186	-0.964948	-0.849806			KCC4	0.726591	1.63106	1.09291	-0.13871	0.212469	0.0385842
KCC2G	-0.31875	-1.03958	-0.828477			KPCE	0.129883	0.705626	0.191332	-0.886447	-0.151425	-0.718213
KCC4	0.125527	-0.13871	-0.0439702			KPCI	0.0957396	2.25546	1.48335	-1.01891	0.353236	0.171244
KGP1	0.271307	-0.92849	-0.199586			KS6C1	0.837347	2.35575	1.31903	-0.0770944	0.372129	0.120256
KGP2	-0.312207	-0.369557	-0.437115			KSR1	0.264504	1.32825	0.335006	-0.577568	0.12328	-0.474948
KKCC1	0.134212	-0.404994	-0.226332			KSR2	0.0902879	0.244731	0.19189	-1.04437	-0.611312	-0.716948
KKCC2	0.200532	-0.668137	-0.241771			LRRK2	0.332764	1.39503	1.24635	-0.477863	0.144583	0.0956393
KPCB	0.262594	-1.34714	-0.201537			LTK	0.840785	7.57356	3.30476	-0.0753149	0.8793	0.519139
KPCD1	-0.113462	-1.46065	-0.496292			M3K15	0.351733	3.48953	1.96899	-0.453787	0.542766	0.294245
KPCD2	0.359269	-0.670587	-0.184989			M3K2	0.154723	0.350112	0.181881	-0.810445	-0.455792	-0.740214
KPCD3	-0.0853463	-1.1976	-0.609115			M4K3	0.0443802	1.24948	1.04394	-1.35281	0.0967301	0.0186737
KPCE	-0.434819	-0.886447	-0.590959			M4K4	0.0485337	0.274953	0.149105	-1.31396	-0.560741	-0.826507
KPCI	0.26224	-1.01891	-0.505022			MAK	0.214415	2.35874	1.78491	-0.668744	0.37268	0.251616
KPCL	0.1614	-0.563076	-0.444646			MAST1	0.186894	0.528517	0.250168	-0.728404	-0.276941	-0.601769
KPCT	-0.204223	-0.638175	-0.35093			MAST2	0.127136	0.906095	0.0840541	-0.895732	-0.0428263	-1.07544
KPCZ	0.1576	-1.12103	-0.430728			MAST3	0.360536	1.89568	0.999379	-0.443051	0.277765	-0.000269798
KPSH1	0.216171	-0.816579	-0.527523			MAST3	0.360536	1.22125	1.11096	-0.443051	0.0868044	0.0456978
KPSH2	0.376075	-0.0134325	0.0976075			MAST4	0.0180324	0.279189	0.0564255	-1.74395	-0.554102	-1.24852
KS6A1	0.376858	-1.03584	-0.405365			MK06	0.067454	1.88333	0.371628	-1.17099	0.274927	-0.429891
KS6A2	1.06022	-0.816096	-0.367078			MK07	0.200535	1.65517	0.878486	-0.69781	0.218843	-0.0562654
KS6A3	0.374602	-0.949547	-0.822091			MK15	0.911015	43.6352	4.70238	-0.0404745	1.63984	0.672318
KS6A4	0.108587	-0.339478	-0.261363			MRCKG	0.311665	2.1658	0.754127	-0.506311	0.335618	-0.122556
KS6A5	0.8902	-0.611972	-0.467546			MTOR	0.25291	12.7069	4.52186	-0.597035	1.10404	0.655317
KS6A6	0.344052	-0.867968	-0.354275			MYLK	0.141251	0.652405	0.647717	-0.85001	-0.185483	-0.188615
KS6B1	0.742398	-0.844978	-0.48545			MYO3B	0.295385	3.15353	1.79275	-0.529612	0.498797	0.253519
KS6B2	0.0449052	-0.762245	-0.363502			NEK1	0.236016	2.33067	1.10074	-0.627058	0.367481	0.0416848
KS6C1	0.134734	-0.0770944	-0.0280542			NEK3	0.644807	4.17963	1.75862	-0.190571	0.621138	0.245173
KSR1	0.189541	-0.577568	-0.178838			NEK4	0.232092	3.23906	2.35889	-0.63434	0.510419	0.372707
KSR2	-0.655466	-1.04437	-0.695433			NUAK2	0.312203	1.84549	1.22522	-0.505562	0.266111	0.0882157
KSYK	0.64825	-0.478872	-0.211308			PAK1	0.102481	0.291465	0.148254	-0.989355	-0.535414	-0.828995
LATS1	-0.41809	-0.987752	-0.413462			PAK2	0.139915	1.2548	0.52481	-0.854134	0.0985738	-0.279998
LATS2	0.176612	-0.724222	-0.0815471			PAK3	0.0393435	0.429303	0.233927	-1.40513	-0.367236	-0.63092
LIMK1	0.162296	-0.317185	-0.227198			PAK6	0.468447	1.07844	0.857034	-0.32934	0.0327944	-0.067002
LIMK2	-0.0593842	-0.163034	-0.0555773			PKN1	0.171186	2.30428	1.47617	-0.766532	0.362534	0.169135
LMTK1	0.539525	-0.162264	0.292879			PKN2	0.264684	2.54855	0.552362	-0.577272	0.406293	-0.257776
LMTK2	0.164611	-0.260069	0.222744			PKN3	0.593385	2.20166	1.31275	-0.226663	0.342751	0.118183
LMTK3	-0.682788	-0.924678	-0.125823			PMYT1	0.727328	1.0896	0.675076	-0.13827	0.0372656	-0.170647
LRRK1	0.502234	-0.407143	-0.11191			PRKDC	1.08293	2.3487	1.79771	0.0345988	0.370828	0.25472
LRRK2	0.146137	-0.477863	-0.0272552			RIOK2	1.99747	4.39065	0.310773	0.30048	0.642529	-0.507557
LTK	0.585866	-0.0753149	0.254627			RIPK3	2.3557	5.99387	4.50996	0.37212	0.777707	0.654173
LYN	0.00604368	-0.729049	-0.491208			ROCK1	0.0481255	0.980439	0.328593	-1.31762	-0.0085795	-0.483341
M3K1	-0.024712	-1.11429	-0.243661			ROCK2	0.193897	0.718544	0.445593	-0.71243	-0.143547	-0.351062
M3K10	-0.0088421	-0.546869	-0.157655			SG223	0.924075	1.9021	0.892917	-0.0342929	0.279232	-0.0491888
M3K11	-0.0919922	-1.05109	-0.358123			SG223	0.924075	6.26081	0.38011	-0.0342929	0.79663	-0.420091
M3K12	-0.661505	-1.5965	-0.558396			SGK3	0.352437	0.871462	0.709872	-0.452918	-0.0597515	-0.14882
M3K13	-0.0348396	-1.33078	-0.218259			SIK1	0.250204	2.2167	1.9266	-0.601706	0.345708	0.284791
M3K14	-0.00169257	-0.131837	-0.0342408			SIK2	0.191445	0.528133	0.501437	-0.717956	-0.277257	-0.299784
M3K15	0.542023	-0.453787	-0.045653			SMG1	0.0750801	0.479623	0.297691	-1.12448	-0.3191	-0.526234
M3K19	0.480138	-0.465437	0.3532			STK10	0.357745	2.55053	0.53929	-0.446427	0.40663	-0.268178
M3K2	-0.524937	-0.810445	-0.533523			TAF1	1.0629	1.45711	0.847159	0.0264921	0.163494	-0.0720352
M3K3	-0.227018	-1.09253	-0.489444			TAOK1	0.127733	0.382478	0.220521	-0.893697	-0.417394	-0.65655
M3K4	0.0269109	-0.956824	-0.237222			TAOK3	0.280615	0.536524	0.0415543	-0.55189	-0.270411	-1.38138
M3K5	0.102964	-0.751798	-0.427366			TBCK	0.935054	1.86797	1.33565	-0.0291635	0.271369	0.125692
M3K6	0.422369	-0.492654	-0.0485341			TESK2	0.232358	1.72699	0.53504	-0.633842	0.237289	-0.271614
M3K7	-0.58465	-1.4003	-0.757167			TEX14	0.845501	4.18185	3.48241	-0.0728859	0.621369	0.54188
M3K8	-0.165684	-0.139595	-0.159109			TLK1	0.0604565	0.131857	0.0597014	-1.21856	-0.879898	-1.22402
M3K9	-0.141126	-1.08252	-0.402565			TLK2	0.0136234	0.519579	0.139242	-1.86571	-0.284349	-0.856229
M3KL4	0.106785	-0.494909	0.120499			TRPM7	0.091193	3.20648	0.425643	-1.04004	0.506028	-0.370954
M4K1	0.377067	-0.473247	0.0124236			TTBK2	1.10362	0.324222	0.249454	0.0428196	-0.489158	-0.603009
M4K2	0.379052	-0.674471	-0.252822			TTK	0.527463	1.93599	0.476898	-0.277808	0.286903	-0.321574
M4K3	0.0577019	-1.35281	-0.531694			VGFR3	1.05369	5.24673	4.14566	0.0227135	0.719889	0.617594
M4K4	-0.693624	-1.31396	-0.779561			VRK2	0.640778	2.66392	2.53579	-0.193293	0.42552	0.404113
M4K5	-0.181606	-0.982516	-0.470458			WNK1	0.0524768	1.81311	1.71535	-1.28003	0.258423	0.234352
MAK	0.312148	-0.668744	-0.0635554			WNK3	0.0516603	1.23803	0.882909	-1.28684	0.0927307	-0.054084
MAPK2	1.80215	-0.533685	-0.379677			WNK4	0.186169	0.845736	0.533235	-0.730092	-0.0727654	-0.273081
MAPK3	0.143965	-0.550288	-0.392818
MARK1	-0.284591	-0.948113	-0.524461
MARK2	-0.199732	-1.41924	-0.571718			Table Legends
MARK3	-0.269672	-0.957014	-0.485286			Rates Ratio	Rate of evolution
MARK4	-0.0616092	-0.620912	-0.347017			Log (RR_*)	Log of rates ratio for KD, Whole Protein, or IDR
MAST1	-0.372747	-0.728404	-0.275431			IDR 1	Closest IDR to the kinase domain
MAST2	0.0361193	-0.895732	-0.1083			IDR 2	Second closest IDR to the kinase domain
MAST3	0.102499	-0.443051	-0.158143
MAST4	0.0596853	-1.74395	0.103679
MATK	0.323757	-0.304894	-0.0612342
MELK	0.488638	-0.326045	-0.0113144
MINK1	-0.213405	-1.22954	-0.471364
MK03	0.842023	-0.399243	-0.259217
MK04	0.190417	-0.537159	-0.231695
MK06	-0.0774822	-1.17099	-0.598999
MK07	0.235775	-0.69781	-0.122929
MK08	1.18604	-0.772139	-0.624002
MK09	-0.478691	-0.868946	-0.780373
MK10	0.12232	-1.21098	-0.98201
MK11	0.125289	-0.403851	-0.250777
MK13	-0.0584945	-0.367839	-0.295005
MK15	1.15608	-0.0404745	0.230333
MKNK1	0.270213	-0.492175	-0.216833
MKNK2	0.315327	-0.451899	-0.217014
MLKL	0.668017	0.424831	0.509272
MOK	0.566426	-0.173725	0.0894937
MOS	0.388248	0.121509	0.156309
MP2K1	0.101783	-0.585097	-0.446886
MP2K2	0.251633	-0.47858	-0.391319
MP2K3	0.41219	-0.724772	-0.367544
MP2K4	1.11427	-0.790195	-0.481924
MP2K6	-0.358927	-0.626104	-0.559634
MP2K7	-0.233814	-0.529797	-0.485427
MRCKA	-0.0364777	-0.925755	-0.288158
MRCKB	-0.0729425	-0.986218	-0.243028
MRCKG	0.105993	-0.506311	-0.0225507
MST4	-0.550877	-1.29635	-0.759511
MTOR	0.879678	-0.597035	-0.213693
MUSK	0.168827	-0.521534	-0.196302
MYLK	0.101995	-0.85001	0.0129229
MYLK2	0.291325	-0.171533	0.0329731
MYLK3	0.664667	-0.623566	0.306052
MYLK4	0.528868	-0.250441	-0.0635375
MYO3A	0.298435	-0.476715	0.0132887
MYO3B	0.391507	-0.529612	-0.213421
NEK1	0.216355	-0.627058	0.066721
NEK10	0.219937	-0.0736931	-0.0910085
NEK2	0.1092	-0.466162	-0.203497
NEK3	0.433156	-0.190571	0.100213
NEK4	0.441563	-0.63434	0.195491
NEK5	0.21976	-0.190274	0.229056
NEK6	0.641059	-0.630332	-0.42889
NEK7	-0.167539	-0.869554	-0.784328
NEK8	0.492005	-0.697772	-0.245114
NEK9	-0.0672455	-0.655798	-0.368722
NIM1	0.136402	-0.454851	-0.256298
NLK	-0.401812	-1.26224	-1.03693
NRBP	-0.270518	-0.702555	-0.448116
NRBP2	0.109917	-0.299817	-0.183938
NRK	0.422448	-0.610578	0.128573
NTKL	0.343193	0.0157711	0.0501526
NTRK2	-1.6207	-1.27815	-0.400283
NUAK1	0.0319202	-1.31331	-0.30993
NUAK2	0.177163	-0.505562	-0.014966
OXSR1	-0.0261954	-0.777744	-0.474904
PACE1	0.608449	-0.212085	0.108351
PAK1	-0.682204	-0.989355	-0.487387
PAK2	-0.0907119	-0.854134	-0.462924
PAK3	-0.499078	-1.40513	-0.846076
PAK4	0.191574	-0.388554	-0.0685692
PAK6	-0.0171038	-0.32934	-0.13579
PAK7	-0.183575	-0.792399	-0.362464
PASK	0.70121	-0.0991865	0.408683
PDK1	0.450235	-0.366152	-0.288695
PDPK1	0.307775	-0.493393	-0.236111
PEAK1	-0.0238353	-0.195018	-0.0604129
PGFRA	-0.726356	-0.798699	-0.220404
PGFRB	0.144414	-0.512937	-0.005792
PI3R4	1.21157	-0.22793	-0.00504058
PIM1	2.35079	-0.453887	-0.201596
PIM2	0.158512	-0.38472	-0.200294
PINK1	0.935824	0.0094144	0.0702149
PKDCC	0.34989	-0.20937	-0.0797698
PKN1	-0.00600242	-0.766532	-0.221538
PKN2	-0.0872323	-0.577272	-0.308689
PKN3	0.189495	-0.226663	-0.026141
PLK1	0.959194	-0.426179	-0.240661
PLK2	0.147342	-1.05234	-0.564709
PLK3	0.39836	-0.386546	-0.105085
PLK4	0.614788	-0.549192	0.0438496
PMYT1	0.116542	-0.13827	0.13159
PRKDC	0.283615	0.0345988	0.100901
PRKX	1.52541	-0.295507	-0.152188
PRP4B	-0.334792	-1.3061	-0.563101
PRPK	2.11498	-0.0521355	-0.00466291
PTK7	-0.163096	-0.319941	-0.0865239
PXK	-0.00163258	-0.216509	-0.170038
RAF1	-0.413477	-1.16537	-0.634229
RIOK1	0.230638	-0.191641	-0.0266044
RIOK2	0.0674859	0.30048	0.060448
RIOK3	-0.36293	-0.340928	-0.337146
RIPK1	0.439241	0.176793	0.303683
RIPK2	1.15302	-0.285302	0.0415566
RIPK3	0.755204	0.37212	0.537407
RIPK4	0.396295	-0.34833	-0.0469876
RK	0.375508	-0.247478	-0.0238392
RN5A	0.791558	0.408319	0.409862
ROCK1	-0.30834	-1.31762	-0.56098
ROCK2	-0.166445	-0.71243	-0.37968
RON	0.892029	0.11323	0.28342
ROR1	-0.57657	-0.80158	-0.523011
ROR2	-0.250169	-0.344296	-0.261686
RPKL1	0.705225	0.269829	0.20417
RYK	0.69286	-0.591711	-0.231018
SBK1	0.113542	-0.822677	-0.348316
SBK2	0.425476	0.180031	0.239966
SCYL2	0.099076	-0.384735	-0.259987
SG110	0.470724	-0.0576143	0.0849234
SG223	0.225567	-0.0342929	0.167006
SGK1	-0.919962	-0.64828	-0.263052
SGK2	0.598183	-0.434532	-0.202316
SGK3	-0.104286	-0.452918	-0.413968
SGK71	0.203806	0.259696	0.315078
SIK1	0.357787	-0.601706	0.0944899
SIK2	-0.162712	-0.717956	-0.231108
SIK3	-0.121278	-0.69468	-0.190325
SLK	0.245831	-0.628514	-0.0948993
SMG1	-0.446052	-1.12448	-0.666007
SNRK	-0.258585	-1.45621	-0.49329
SPEG	0.0554826	-0.110331	-0.0572674
SPEG	0.0554826	-0.0594423	-0.0572674
SRC	0.0666242	-0.666459	-0.591022
SRMS	0.743921	0.122734	0.217024
SRPK1	-0.0480554	-0.337747	-0.331437
SRPK2	-0.247011	-0.443451	-0.39828
SRPK3	0.323372	-0.327426	-0.185446
ST17A	0.545718	-0.177823	-0.0276605
ST17B	-0.180658	-0.376959	-0.28546
ST32A	0.905478	-0.248049	-0.0726537
ST32B	0.234176	-0.33341	-0.209145
ST32C	0.81059	-0.341695	-0.115651
ST38L	-0.728827	-0.873587	-0.763597
STK10	0.0692261	-0.446427	-0.0938306
STK11	0.247321	-0.550032	-0.25774
STK16	0.273847	-0.120923	-0.099252
STK24	-0.245214	-0.910882	-0.46454
STK25	-0.0641466	-0.867466	-0.450189
STK3	-0.475007	-1.0042	-0.776765
STK33	0.538629	-0.123075	0.197846
STK35	0.304454	-1.04827	-0.431845
STK36	0.323086	-0.729732	0.0515947
STK38	-0.238348	-0.735737	-0.557832
STK39	0.726976	-0.99393	-0.536865
STK4	-0.250737	-1.04577	-0.601561
STK40	-0.506451	-0.818943	-0.611916
STRAA	0.0719502	-0.347002	-0.293823
STRAB	-0.0790794	-0.264549	-0.0955611
TAF1	-0.129695	0.0264921	-0.277601
TAOK1	-0.183554	-0.893697	-0.621896
TAOK2	1.13436	-1.35249	0.402714
TAOK3	-0.765551	-0.55189	-0.58986
TBCK	0.19853	-0.0291635	-0.131728
TESK1	-0.174764	-0.594488	-0.388156
TESK2	0.0995507	-0.633842	-0.159909
TEX14	0.45066	-0.0728859	0.291835
TLK1	-0.766975	-1.21856	-0.916574
TLK2	-0.463807	-1.86571	-0.7875
TNI3K	-0.391603	-0.753812	-0.359419
TNIK	-0.569653	-1.52042	-0.822936
TNK1	0.481467	-0.123507	0.143245
TRIB1	-0.0930599	-0.519409	-0.445944
TRIB2	-0.345137	-0.832082	-0.633805
TRIB3	0.476806	0.0498928	0.221958
TRIO	-0.15664	-0.434329	-0.587781
TRPM6	0.640587	-0.395098	0.0627708
TRPM7	-0.043854	-1.04004	-0.35144
TRRAP	0.840094	0.125447	0.128459
TSSK1	1.11264	-0.179395	0.057018
TSSK2	0.226679	-0.258272	-0.111314
TTBK1	-0.0163484	-0.855618	-0.101078
TTBK2	-0.241988	0.0428196	-0.0818835
TTK	-0.0173356	-0.277808	0.0282216
TXK	0.402416	-0.139662	-0.0467102
TYK2	0.798535	-0.110215	0.150111
TYK2	0.798535	0.121194	0.150111
TYRO3	1.04822	-0.45357	-0.0553682
UFO	0.243143	-0.531126	0.0731193
ULK1	0.189718	-0.539646	-0.0449933
ULK2	-0.0797865	-0.814757	-0.242104
ULK4	0.698266	0.0236127	0.141097
VGFR1	0.159716	-0.433366	0.00644282
VGFR2	-0.121179	-0.601571	-0.0982706
VGFR3	0.486366	0.0227135	0.072412
VRK1	0.496371	-0.28365	-0.0807432
VRK2	0.414817	-0.193293	0.137745
VRK3	0.413252	0.163904	0.264047
WEE1	-0.244763	-0.534843	-0.279071
WNK1	-0.034891	-1.28003	-0.0539861
WNK2	0.318465	-1.248	0.188416
WNK3	0.0924724	-1.28684	0.00706769
WNK4	-0.0664922	-0.730092	-0.0740884
YES	1.06686	-0.831279	-0.551261
ZAP70	0.197713	-0.217259	-0.167517
