# Supplementary material for: Data on evolution of intrinsically disordered regions of the human kinome and contribution of FAK1 IDRs to cytoskeletal remodeling
Source: Data Brief. 2016 Dec 8;10:315–24. doi: 10.1016/j.dib.2016.11.099 (PMC5157709; doi:10.1016/j.dib.2016.11.099)
Supplement: Supplementary file 3 — Supplementary Table 5: 36 Kinases have IDRs extending into their kinase domains: Further analysis of the 328 kinases with IDRs flanking their KDs revealed 36 kinases with IDRs either extending into or spanning their KDs. Supplementary Table 6: 36 Kinases participate in 959 interactions: Experimentally validated PPIs of 36 kinases are derived to reveal 959 interactions. Column A depicts Uniprot IDs of 36 kinases and Column C depicts Uniprot IDs of proteins interacting with each of the 36 kinases. Supplementary Table 7: 78% of proteins in the primary interactome of FAK1 are hybrid proteins: Experimentally validated FAK1 interacting proteins are analyzed to predict intrinsic disorder using Pondr-FIT. We identify 77 of 98 proteins (78%) as hybrid proteins with at least one IDR of 25 amino acids or longer. % DO (disorder) is calculated as a percentage of disordered residues in a given protein. Supplementary Table 8: 76% of proteins in the secondary interactome of FAK1 are hybrid proteins: Experimentally validated interactions of the eleven cytoskeletal hybrid proteins are derived and analyzed to reveal 1784 interactions by 1154 proteins. These 1154 proteins are analyzed to predict their percent disorder revealing 882 proteins (76%) as hybrid proteins. We also identify 352 proteins that interact with at least two of the eleven cytoskeletal hybrid proteins. Supplementary Table 9: Comparison of molecular functions enriched by Order regions-interacting (A) or IDR-interacting (B) Proteins: Molecular functions enriched by either Interactome A (interactors using Ordered Regions) or Interactome B (interactors using IDRs) were compared against each other. Lower p-values reflect increased enrichment of a given molecular function compared between the two interactomes. Supplementary material [file mmc3.zip › 11-02-2016 Data in Brief Supplementary Table 3.xlsx]

## Sheet: Table 3
Table 3: Evolutionary Rates of IDRs in the human kinome
ID	IDR	Rate Ratio		ID	IDR	Rate Ratio		ID	IDR	Rate Ratio
AAK1	IDR_1:30‐66	0.1781		KPCB	IDR_1:1‐30	1.8666		PGFRA	IDR_1:1081‐1149	0.1878
AAK1	IDR_2:369‐765	0.9437		KPCB	IDR_2:332‐359	0.8151		PGFRB	IDR_1:1200‐1310	1.3945
AAK1	IDR_3:774‐840	0.6304		KPCB	IDR_3:627‐654	4.032		PI3R4	IDR_1:1565‐1677	16.2769
AAK1	IDR_4:986‐1039	12.1175		KPCD1	IDR_1:35‐72	1.0145		PIM1	IDR_1:1‐90	224.279
AAK1	IDR_5:1088‐1127	9.8228		KPCD1	IDR_2:250‐302	0.7005		PIM2	IDR_1:64‐99	1.4405
AAPK1	IDR_1:582‐665	0.6902		KPCD1	IDR_3:382‐476	0.4251		PINK1	IDR_1:202‐231	8.6263
AAPK2	IDR_1:786‐835	6.654		KPCD1	IDR_4:952‐980	1.164		PKDCC	IDR_1:35‐213	2.2382
ABL1	IDR_1:914‐1151	1.237		KPCD2	IDR_1:20‐72	2.2279		PKN1	IDR_1:45‐91	0.2582
ABL1	IDR_2:1153‐1500	1.4202		KPCD2	IDR_2:221‐302	3.0475		PKN1	IDR_2:113‐154	1.9486
ABL2	IDR_1:1‐88	19.7298		KPCD2	IDR_3:382‐481	1.7619		PKN1	IDR_3:214‐243	1.3594
ABL2	IDR_2:631‐767	0.4645		KPCD3	IDR_1:11‐71	1.251		PKN1	IDR_4:280‐324	0.3956
ABL2	IDR_3:852‐1037	0.7986		KPCD3	IDR_2:365‐461	0.5396		PKN1	IDR_5:374‐426	1.4762
ABL2	IDR_4:1064‐1228	0.9267		KPCE	IDR_1:395‐434	0.1913		PKN1	IDR_6:565‐711	2.3043
ACK1	IDR_1:200‐254	1.8677		KPCE	IDR_2:705‐812	0.7056		PKN2	IDR_1:44‐80	0.2212
ACK1	IDR_2:643‐753	1.6466		KPCI	IDR_1:119‐161	1.4834		PKN2	IDR_2:127‐161	1.4858
ACK1	IDR_3:792‐839	0.5985		KPCI	IDR_2:341‐503	2.2555		PKN2	IDR_3:345‐382	0.7918
ACK1	IDR_4:864‐1125	1.6161		KPCL	IDR_1:457‐511	1.4501		PKN2	IDR_4:422‐464	0.5524
ACK1	IDR_5:1160‐1291	1.386		KPCT	IDR_1:767‐805	0.6249		PKN2	IDR_5:629‐906	2.5486
ADCK3	IDR_1:116‐155	17.7411		KPCZ	IDR_1:277‐335	1.4375		PKN3	IDR_1:36‐215	1.281
ADCK3	IDR_2:158‐197	4.5159		KPSH1	IDR_1:80‐117	11.7049		PKN3	IDR_2:332‐414	1.3128
ADCK3	IDR_3:258‐304	1.1181		KPSH1	IDR_2:397‐540	0.2312		PKN3	IDR_3:634‐755	2.2017
ADCK4	IDR_1:272‐353	1.3509		KPSH2	IDR_1:1‐75	2.7159		PLK1	IDR_1:11‐118	9.1032
ADCK4	IDR_2:363‐392	2.4913		KPSH2	IDR_2:369‐434	2.0809		PLK2	IDR_1:69‐169	1.4741
AKT1	IDR_1:116‐148	0.5293		KS6A1	IDR_1:142‐207	18.8383		PLK2	IDR_2:497‐542	1.3371
AKT1	IDR_2:473‐506	0.2615		KS6A1	IDR_2:891‐922	0.3011		PLK3	IDR_1:1‐87	3.4266
AKT2	IDR_1:121‐148	0.9858		KS6A2	IDR_1:25‐90	11.4872		PLK3	IDR_2:386‐533	1.8275
AKT3	IDR_1:139‐178	0.0528		KS6A3	IDR_1:11‐96	2.3692		PLK4	IDR_1:266‐330	0.9449
AKT3	IDR_2:481‐520	0.4592		KS6A4	IDR_1:18‐42	2.0033		PLK4	IDR_2:343‐491	1.9491
ALK	IDR_1:977‐1014	0.2344		KS6A4	IDR_2:790‐815	0.6088		PLK4	IDR_3:609‐643	3.1537
ALK	IDR_2:1483‐1584	1.8611		KS6A4	IDR_3:838‐895	1.7361		PLK4	IDR_4:942‐1027	49.5548
ALK	IDR_3:1597‐1642	2.9166		KS6A5	IDR_1:95‐145	111.709		PMYT1	IDR_1:4‐35	2.0207
ALPK1	IDR_1:536‐560	6.6825		KS6A5	IDR_2:1048‐1166	0.5399		PMYT1	IDR_2:37‐75	0.6751
ALPK1	IDR_2:562‐616	2.7422		KS6A6	IDR_1:97‐168	2.2083		PMYT1	IDR_3:79‐122	1.0896
ALPK1	IDR_3:618‐780	4.9499		KS6B1	IDR_1:1‐110	1.6925		PMYT1	IDR_4:140‐173	0.4102
ALPK1	IDR_4:787‐841	4.532		KS6B1	IDR_2:563‐714	18.0416		PMYT1	IDR_5:452‐684	6.2747
ALPK1	IDR_5:870‐917	4.6944		KS6B2	IDR_1:20‐61	0.9477		PRKDC	IDR_1:2460‐2555	1.68
ALPK1	IDR_6:959‐1045	2.3463		KS6B2	IDR_2:451‐515	1.2976		PRKDC	IDR_2:3223‐3307	1.7977
ALPK2	IDR_1:111‐218	4.3252		KS6C1	IDR_1:172‐257	1.1985		PRKDC	IDR_3:3807‐3884	2.3487
ALPK2	IDR_10:1532‐1623	5.1172		KS6C1	IDR_2:473‐581	0.9288		PRKX	IDR_1:31‐73	33.5285
ALPK2	IDR_11:1722‐1846	3.7734		KS6C1	IDR_3:610‐678	1.319		PRP4B	IDR_1:33‐724	0.4626
ALPK2	IDR_12:1848‐1883	2.4398		KS6C1	IDR_4:687‐728	2.3557		PRPK	IDR_1:50‐98	130.311
ALPK2	IDR_13:2228‐2271	3.7017		KSR1	IDR_1:1‐43	1.5728		PTK7	IDR_1:904‐986	0.6869
ALPK2	IDR_2:416‐720	4.1417		KSR1	IDR_2:181‐296	21.623		PXK	IDR_1:708‐972	0.9962
ALPK2	IDR_3:750‐787	7.8372		KSR1	IDR_3:319‐476	0.5859		RAF1	IDR_1:329‐540	0.3859
ALPK2	IDR_4:806‐838	4.8709		KSR1	IDR_4:573‐648	0.335		RIOK1	IDR_1:9‐243	3.2213
ALPK2	IDR_5:962‐1024	4.8574		KSR1	IDR_5:725‐827	1.3282		RIOK1	IDR_2:280‐305	1.0995
ALPK2	IDR_6:1157‐1263	4.6467		KSR2	IDR_1:248‐319	0.275		RIOK1	IDR_3:763‐936	1.3889
ALPK2	IDR_7:1353‐1381	8.9296		KSR2	IDR_2:321‐354	0.1849		RIOK2	IDR_1:347‐470	4.3906
ALPK2	IDR_8:1387‐1449	3.1963		KSR2	IDR_3:534‐612	0.1919		RIOK2	IDR_2:531‐582	0.3108
ALPK2	IDR_9:1485‐1520	6.6289		KSR2	IDR_4:672‐718	0.2447		RIOK3	IDR_1:230‐285	0.4336
ALPK3	IDR_1:62‐293	1.926		KSYK	IDR_1:322‐353	4.4489		RIPK1	IDR_1:375‐566	2.7494
ALPK3	IDR_2:439‐533	2.1306		LATS1	IDR_1:15‐126	0.5439		RIPK2	IDR_1:379‐430	14.2239
ALPK3	IDR_3:543‐713	2.6249		LATS1	IDR_2:168‐717	0.6355		RIPK3	IDR_1:335‐377	5.9939
ALPK3	IDR_4:715‐1109	3.9195		LATS1	IDR_3:721‐780	0.0666		RIPK3	IDR_2:384‐475	4.51
ALPK3	IDR_5:1131‐1347	5.1306		LATS1	IDR_4:1176‐1251	0.9238		RIPK3	IDR_3:511‐553	6.8192
ALPK3	IDR_6:1368‐1403	5.3473		LATS2	IDR_1:5‐79	0.8662		RIPK4	IDR_1:344‐397	2.4829
ALPK3	IDR_7:1465‐1714	3.0002		LATS2	IDR_2:347‐416	2.3074		RIPK4	IDR_2:408‐489	2.4982
ALPK3	IDR_8:2083‐2168	1.27		LATS2	IDR_3:506‐556	1.7535		RK	IDR_1:566‐604	2.3742
AMHR2	IDR_1:146‐183	0.8034		LATS2	IDR_4:566‐636	1.8385		RN5A	IDR_1:14‐77	6.1881
ARAF	IDR_1:367‐404	3.9558		LATS2	IDR_5:662‐758	1.278		ROCK1	IDR_1:448‐485	0.9804
ARAF	IDR_2:412‐529	1.3683		LATS2	IDR_6:1162‐1199	0.9528		ROCK1	IDR_2:489‐688	0.3286
ARBK1	IDR_1:673‐700	0.1647		LATS2	IDR_7:1222‐1277	2.1962		ROCK1	IDR_3:709‐766	0.4087
ARBK2	IDR_1:62‐90	3.7123		LIMK1	IDR_1:317‐418	1.4531		ROCK1	IDR_4:777‐807	0.4769
ATM	IDR_1:929‐984	2.8425		LIMK2	IDR_1:320‐392	0.8722		ROCK1	IDR_5:809‐873	0.4835
ATR	IDR_1:473‐532	2.7487		LMTK1	IDR_1:587‐709	3.6625		ROCK1	IDR_6:925‐1167	0.4651
AURKA	IDR_1:46‐175	6.9206		LMTK1	IDR_2:715‐845	4.7759		ROCK2	IDR_1:41‐83	2.7924
AURKB	IDR_1:127‐186	12.0906		LMTK1	IDR_3:857‐1386	2.8208		ROCK2	IDR_2:514‐694	0.7185
AURKC	IDR_1:69‐153	8.882		LMTK1	IDR_4:1418‐1571	2.9167		ROCK2	IDR_3:823‐851	0.4456
BCR	IDR_1:14‐44	0.3251		LMTK2	IDR_1:590‐668	2.5268		ROCK2	IDR_4:864‐1101	0.4483
BCR	IDR_2:85‐267	2.445		LMTK2	IDR_2:840‐918	7.1601		ROCK2	IDR_5:1103‐1179	0.4928
BCR	IDR_3:300‐371	1.3327		LMTK2	IDR_3:965‐1517	3.1921		ROCK2	IDR_6:1204‐1402	0.3749
BCR	IDR_4:410‐547	0.3702		LMTK2	IDR_4:1563‐1646	0.6968		ROCK2	IDR_7:1620‐1668	0.9233
BCR	IDR_5:617‐670	0.7144		LMTK2	IDR_5:1702‐1802	1.3745		RON	IDR_1:1552‐1620	7.7988
BCR	IDR_6:977‐1001	0.8458		LMTK2	IDR_6:1807‐1848	0.1757		ROR1	IDR_1:889‐978	0.2208
BLK	IDR_1:1‐32	2.5927		LMTK3	IDR_1:116‐164	0.0816		ROR1	IDR_2:1012‐1083	0.3183
BMP2K	IDR_1:1‐44	1.6509		LMTK3	IDR_2:444‐472	0.0158		ROR2	IDR_1:512‐544	0.4835
BMP2K	IDR_2:333‐401	0.4368		LMTK3	IDR_3:520‐572	0.1548		ROR2	IDR_2:843‐890	0.3758
BMP2K	IDR_3:406‐744	1.6249		LMTK3	IDR_4:579‐618	0.1688		ROR2	IDR_3:932‐1065	0.9777
BMP2K	IDR_4:775‐1026	1.1216		LMTK3	IDR_5:622‐708	0.3903		RPKL1	IDR_1:243‐452	5.0725
BMP2K	IDR_5:1164‐1277	0.3813		LMTK3	IDR_6:715‐1432	1.4446		RYK	IDR_1:1‐87	46.2002
BMPR2	IDR_1:562‐595	0.1446		LMTK3	IDR_7:1436‐1548	0.877		RYK	IDR_2:390‐493	0.5261
BMPR2	IDR_2:601‐723	0.4365		LRRK1	IDR_1:1‐84	3.9886		SBK1	IDR_1:1‐35	1.0665
BMPR2	IDR_3:735‐778	0.0376		LRRK1	IDR_2:1994‐2095	2.5331		SBK1	IDR_2:310‐436	1.5817
BMPR2	IDR_4:824‐862	0.1054		LRRK2	IDR_1:361‐408	1.5783		SBK2	IDR_1:1‐58	2.6636
BMPR2	IDR_5:959‐1116	0.6855		LRRK2	IDR_2:988‐1049	1.2463		SCYL2	IDR_1:745‐1053	1.2562
BMR1A	IDR_1:35‐62	0.7344		LRRK2	IDR_3:1087‐1137	1.395		SG110	IDR_1:11‐61	2.0224
BMR1B	IDR_1:53‐80	0.9642		LTK	IDR_1:194‐234	3.3048		SG110	IDR_2:377‐423	4.321
BMX	IDR_1:273‐314	3.9041		LTK	IDR_2:261‐407	7.5736		SG223	IDR_1:38‐98	1.1673
BMX	IDR_2:384‐473	2.4152		LTK	IDR_3:872‐956	2.2864		SG223	IDR_2:219‐297	2.1843
BRAF	IDR_1:1‐73	3.0632		LYN	IDR_1:95‐162	1.014		SG223	IDR_3:342‐377	1.785
BRAF	IDR_2:134‐201	0.6016		M3K1	IDR_1:161‐472	1.3204		SG223	IDR_4:388‐494	2.8049
BRAF	IDR_3:399‐489	0.6857		M3K1	IDR_2:475‐634	0.9308		SG223	IDR_5:522‐746	2.0772
BRAF	IDR_4:513‐657	0.2507		M3K1	IDR_3:730‐783	0.3865		SG223	IDR_6:749‐935	0.8929
BRSK1	IDR_1:22‐48	32.5109		M3K1	IDR_4:838‐883	1.2467		SG223	IDR_7:964‐1013	1.9021
BRSK1	IDR_2:379‐635	0.0587		M3K1	IDR_5:941‐989	1.211		SG223	IDR_8:1229‐1308	6.2608
BRSK1	IDR_3:705‐738	0.223		M3K1	IDR_6:1305‐1408	1.3879		SG223	IDR_9:1312‐1336	0.3801
BRSK1	IDR_4:764‐859	0.5948		M3K1	IDR_7:1421‐1717	0.6745		SGK1	IDR_1:161‐194	0.1202
BRSK2	IDR_1:424‐825	1.0536		M3K10	IDR_1:469‐918	0.8023		SGK2	IDR_1:1‐38	7.7961
BRSK2	IDR_2:1020‐1105	7.7574		M3K10	IDR_2:992‐1322	1.1967		SGK2	IDR_2:58‐101	2.016
BTK	IDR_1:72‐107	0.7796		M3K11	IDR_1:1‐40	0.8544		SGK3	IDR_1:1‐29	0.7099
BTK	IDR_2:194‐254	1.2206		M3K11	IDR_2:421‐513	0.5831		SGK3	IDR_2:120‐166	0.8715
BUB1	IDR_1:593‐621	2.6446		M3K11	IDR_3:547‐928	1.0632		SGK71	IDR_1:1‐284	1.0091
BUB1	IDR_2:632‐745	46.8073		M3K12	IDR_1:1‐130	0.3886		SGK71	IDR_2:953‐980	2.5332
BUB1B	IDR_1:41‐73	0.8671		M3K12	IDR_2:486‐527	0.0325		SIK1	IDR_1:397‐432	2.2167
BUB1B	IDR_2:263‐366	1.1517		M3K12	IDR_3:539‐581	0.2898		SIK1	IDR_2:478‐600	1.9266
BUB1B	IDR_3:449‐482	0.6941		M3K12	IDR_4:583‐958	0.6173		SIK1	IDR_3:694‐772	2.4519
BUB1B	IDR_4:501‐624	1.6765		M3K13	IDR_1:7‐94	2.325		SIK1	IDR_4:778‐866	2.5772
BUB1B	IDR_5:716‐768	2.9906		M3K13	IDR_2:96‐195	1.2427		SIK2	IDR_1:457‐503	0.5281
CAMKV	IDR_1:331‐530	1.847		M3K13	IDR_3:530‐555	0.2542		SIK2	IDR_2:553‐618	0.5014
CD11A	IDR_1:1‐489	2.8382		M3K13	IDR_4:587‐746	1.0091		SIK2	IDR_3:657‐1081	1.2272
CDC7	IDR_1:71‐102	2.1791		M3K13	IDR_5:821‐1026	1.0414		SIK3	IDR_1:576‐728	0.2789
CDC7	IDR_2:422‐467	3.9162		M3K13	IDR_6:1046‐1081	0.8006		SIK3	IDR_2:776‐1063	1.1421
CDK10	IDR_1:400‐441	1.1349		M3K14	IDR_1:1‐27	0.9423		SIK3	IDR_3:1078‐1182	0.6813
CDK12	IDR_1:1‐65	0.7848		M3K14	IDR_2:136‐187	0.7971		SIK3	IDR_4:1188‐1293	0.8097
CDK12	IDR_2:81‐743	0.6073		M3K14	IDR_3:687‐891	1.3159		SIK3	IDR_5:1295‐1408	1.3233
CDK12	IDR_3:1055‐1134	0.8818		M3K15	IDR_1:21‐143	6.1526		SIK3	IDR_6:1548‐1608	0.805
CDK12	IDR_4:1150‐1393	0.5353		M3K15	IDR_2:1101‐1285	3.4895		SLK	IDR_1:327‐752	2.0119
CDK12	IDR_5:1476‐1524	0.844		M3K15	IDR_3:1443‐1574	1.969		SLK	IDR_2:758‐854	3.1514
CDK13	IDR_1:1‐570	0.4485		M3K19	IDR_1:206‐313	1.9899		SLK	IDR_3:864‐987	4.1628
CDK13	IDR_2:594‐636	0.8872		M3K19	IDR_2:581‐610	3.8718		SLK	IDR_4:997‐1534	0.3646
CDK13	IDR_3:639‐843	0.3904		M3K19	IDR_3:623‐667	4.2008		SMG1	IDR_1:1‐114	0.5318
CDK13	IDR_4:857‐903	0.5721		M3K19	IDR_4:757‐803	2.9164		SMG1	IDR_2:123‐177	0.2977
CDK13	IDR_5:1231‐1317	0.8223		M3K19	IDR_5:827‐857	3.0768		SMG1	IDR_3:1978‐2017	0.4796
CDK13	IDR_6:1369‐1427	0.8434		M3K19	IDR_6:936‐978	2.9696		SMG1	IDR_4:3630‐3743	0.2164
CDK13	IDR_7:1437‐1562	0.4926		M3K19	IDR_7:985‐1012	3.337		SNRK	IDR_1:391‐751	0.5513
CDK13	IDR_8:1600‐1672	0.605		M3K19	IDR_8:1015‐1086	2.41		SPEG	IDR_1:1‐49	1.1794
CDK13	IDR_9:1712‐1786	0.5238		M3K2	IDR_1:19‐146	0.418		SPEG	IDR_2:140‐259	2.5756
CDK14	IDR_1:15‐42	2002.27		M3K2	IDR_2:333‐468	0.1819		SPEG	IDR_3:295‐855	0.8729
CDK14	IDR_2:142‐179	0.2683		M3K2	IDR_3:494‐583	0.3501		SPEG	IDR_4:941‐1024	0.6569
CDK15	IDR_1:51‐89	1.8761		M3K3	IDR_1:6‐94	0.9		SPEG	IDR_5:1303‐1340	0.3186
CDK16	IDR_1:76‐247	0.5802		M3K3	IDR_2:150‐322	0.3906		SPEG	IDR_6:1515‐1540	1.2594
CDK17	IDR_1:4‐67	0.0884		M3K4	IDR_1:3‐177	1.378		SPEG	IDR_7:2102‐2950	1.196
CDK17	IDR_2:100‐144	0.0112		M3K4	IDR_2:252‐283	0.3954		SPEG	IDR_8:3145‐3434	3.3238
CDK18	IDR_1:72‐300	0.8431		M3K4	IDR_3:496‐585	2.5103		SRC	IDR_1:1‐82	1.1658
CDK19	IDR_1:360‐529	0.7106		M3K4	IDR_4:1295‐1491	0.9368		SRMS	IDR_1:28‐62	5.5453
CDK8	IDR_1:435‐647	0.9173		M3K5	IDR_1:152‐207	2.1473		SRPK1	IDR_1:255‐357	1.1278
CDK9	IDR_1:507‐563	1.2127		M3K5	IDR_2:1356‐1414	0.7482		SRPK1	IDR_2:532‐651	0.6072
CDKL2	IDR_1:370‐410	1.2752		M3K6	IDR_1:1042‐1262	1.7317		SRPK1	IDR_3:660‐783	1.0478
CDKL2	IDR_2:456‐483	2.7738		M3K6	IDR_2:1388‐1434	4.0389		SRPK2	IDR_1:58‐84	0.2257
CDKL3	IDR_1:323‐542	2.4392		M3K7	IDR_1:308‐441	0.39		SRPK2	IDR_2:273‐510	0.7093
CDKL3	IDR_2:549‐643	1.5426		M3K7	IDR_2:466‐553	0.7793		SRPK2	IDR_3:522‐694	1.1342
CDKL4	IDR_1:333‐368	2.8388		M3K7	IDR_3:596‐655	0.058		SRPK3	IDR_1:131‐216	3.0865
CDKL5	IDR_1:307‐372	0.5494		M3K8	IDR_1:399‐472	0.6828		SRPK3	IDR_2:411‐736	1.4364
CDKL5	IDR_2:385‐1183	0.6697		M3K9	IDR_1:1‐61	3.523		ST17A	IDR_1:12‐60	3.6336
CHK1	IDR_1:365‐419	1.3767		M3K9	IDR_2:455‐654	0.3665		ST17A	IDR_2:367‐404	3.397
CHK2	IDR_1:20‐141	1.6519		M3K9	IDR_3:676‐795	0.8644		ST17B	IDR_1:382‐504	0.6597
CHK2	IDR_2:620‐685	3.0433		M3K9	IDR_4:827‐911	0.3169		ST32A	IDR_1:455‐543	8.0441
CLK1	IDR_1:52‐241	1.82		M3K9	IDR_5:936‐1149	0.5567		ST32B	IDR_1:404‐481	1.7147
CLK2	IDR_1:19‐267	1.4272		M3KL4	IDR_1:5‐80	2.4598		ST32C	IDR_1:1‐86	27.6356
CLK3	IDR_1:1‐141	73.8062		M3KL4	IDR_2:472‐526	0.1037		ST32C	IDR_2:431‐568	1.5126
CLK3	IDR_2:164‐382	0.4495		M3KL4	IDR_3:530‐624	0.3896		ST38L	IDR_1:217‐252	0.1867
CLK4	IDR_1:27‐98	1.562		M3KL4	IDR_4:764‐827	2.7195		STK10	IDR_1:332‐1498	2.5505
CLK4	IDR_2:141‐261	1.0588		M3KL4	IDR_5:854‐974	3.7158		STK10	IDR_2:1519‐1986	0.5393
CSF1R	IDR_1:998‐1063	3.0112		M3KL4	IDR_6:987‐1137	4.3543		STK11	IDR_1:502‐555	1.7673
CSK21	IDR_1:653‐721	36.2183		M4K1	IDR_1:291‐575	2.3827		STK16	IDR_1:511‐540	1.8787
CSKP	IDR_1:599‐640	0.2451		M4K2	IDR_1:502‐747	2.3936		STK24	IDR_1:346‐424	0.5686
CSKP	IDR_2:763‐807	0.2976		M4K3	IDR_1:371‐416	1.2495		STK25	IDR_1:320‐390	0.8627
CTRO	IDR_1:395‐422	0.3949		M4K3	IDR_2:459‐639	1.0439		STK3	IDR_1:325‐468	0.1983
CTRO	IDR_10:1408‐1527	0.2021		M4K4	IDR_1:299‐1172	0.275		STK3	IDR_2:509‐544	0.5659
CTRO	IDR_11:2139‐2285	0.524		M4K4	IDR_2:1213‐1253	0.1491		STK33	IDR_1:44‐92	2.9464
CTRO	IDR_2:477‐531	0.2166		M4K5	IDR_1:378‐462	0.3192		STK33	IDR_2:403‐428	2.9456
CTRO	IDR_3:538‐647	0.1743		M4K5	IDR_2:590‐888	1.3575		STK33	IDR_3:433‐533	4.758
CTRO	IDR_4:689‐813	0.3257		MAK	IDR_1:318‐432	2.3587		STK35	IDR_1:28‐241	2.0158
CTRO	IDR_5:836‐926	0.2684		MAK	IDR_2:448‐521	1.7849		STK36	IDR_1:333‐396	2.3128
CTRO	IDR_6:928‐1059	0.2582		MAPK2	IDR_1:24‐88	63.4089		STK36	IDR_2:414‐523	2.8196
CTRO	IDR_7:1126‐1167	0.1792		MAPK3	IDR_1:44‐107	4.3676		STK36	IDR_3:1027‐1066	1.6066
CTRO	IDR_8:1189‐1216	0.2812		MAPK3	IDR_2:427‐462	0.4443		STK36	IDR_4:1444‐1515	1.8712
CTRO	IDR_9:1233‐1305	0.1734		MARK1	IDR_1:2‐91	0.6367		STK38	IDR_1:140‐193	0.7369
DAPK1	IDR_1:778‐818	1.3254		MARK1	IDR_2:420‐555	0.4565		STK38	IDR_2:200‐254	0.4528
DAPK3	IDR_1:293‐334	0.8474		MARK1	IDR_3:563‐809	0.4818		STK39	IDR_1:1‐86	29.7704
DAPK3	IDR_2:384‐428	1.0813		MARK2	IDR_1:6‐57	1.0073		STK39	IDR_2:432‐561	0.9554
DCLK1	IDR_1:22‐50	0.3018		MARK2	IDR_2:383‐792	0.3957		STK4	IDR_1:323‐449	0.5614
DCLK1	IDR_2:320‐452	0.2794		MARK3	IDR_1:1‐67	0.669		STK40	IDR_1:15‐50	0.3116
DCLK1	IDR_3:783‐845	3.9646		MARK3	IDR_2:414‐835	0.4318		STRAA	IDR_1:313‐368	1.1802
DCLK2	IDR_1:1‐89	0.1672		MARK4	IDR_1:3‐53	0.9073		STRAB	IDR_1:312‐339	0.8335
DCLK2	IDR_2:323‐436	0.4192		MARK4	IDR_2:383‐750	0.8299		TAF1	IDR_1:1‐77	5.673
DCLK2	IDR_3:814‐888	5.53		MAST1	IDR_1:1‐124	0.2012		TAF1	IDR_2:266‐389	1.4571
DCLK3	IDR_1:203‐236	1.82		MAST1	IDR_2:139‐196	0.2502		TAF1	IDR_3:865‐912	0.8472
DCLK3	IDR_2:246‐576	2.5023		MAST1	IDR_3:358‐389	0.5285		TAF1	IDR_4:1021‐1074	0.2949
DDR1	IDR_1:114‐140	0.4504		MAST1	IDR_4:703‐727	0.1056		TAF1	IDR_5:1383‐1415	0.1542
DDR1	IDR_2:608‐765	1.0687		MAST1	IDR_5:733‐1029	0.7061		TAF1	IDR_6:1502‐1722	0.7133
DDR2	IDR_1:602‐649	0.7678		MAST1	IDR_6:1121‐1704	2.9257		TAF1	IDR_7:1780‐1937	0.2689
DMPK	IDR_1:494‐705	1.8006		MAST2	IDR_1:1‐72	26.3674		TAF1	IDR_8:2577‐3271	1.5013
DUSTY	IDR_1:15‐74	1.5167		MAST2	IDR_2:114‐187	1.4346		TAOK1	IDR_1:349‐951	0.3825
DUSTY	IDR_2:483‐509	0.3276		MAST2	IDR_3:189‐291	0.0705		TAOK1	IDR_2:956‐1003	0.2205
DYR1A	IDR_1:23‐80	0.2943		MAST2	IDR_4:299‐362	0.0841		TAOK1	IDR_3:1092‐1178	0.2361
DYR1A	IDR_2:118‐148	0.0225		MAST2	IDR_5:509‐554	0.9061		TAOK1	IDR_4:1187‐1318	9.2606
DYR1A	IDR_3:485‐694	0.1947		MAST2	IDR_6:861‐1200	1.0239		TAOK2	IDR_1:324‐919	2.3975
DYR1A	IDR_4:740‐772	0.2085		MAST2	IDR_7:1297‐1886	3.3633		TAOK2	IDR_2:951‐1177	30.3879
DYR1B	IDR_1:451‐491	0.5234		MAST2	IDR_8:1917‐2003	2.7826		TAOK2	IDR_3:1342‐1371	None
DYR1B	IDR_2:528‐873	1.0835		MAST3	IDR_1:105‐361	0.9994		TAOK2	IDR_4:1405‐1451	34.7231
DYRK2	IDR_1:2‐72	1.7823		MAST3	IDR_2:588‐629	1.8957		TAOK3	IDR_1:326‐598	0.5365
DYRK2	IDR_2:129‐184	1.0507		MAST3	IDR_3:961‐1323	1.2212		TAOK3	IDR_2:617‐683	0.0416
DYRK2	IDR_3:208‐234	0.3203		MAST3	IDR_4:1415‐1807	1.111		TAOK3	IDR_3:717‐791	0.3698
DYRK2	IDR_4:599‐697	0.6174		MAST4	IDR_1:1‐180	6.1557		TAOK3	IDR_4:812‐943	0.1149
DYRK3	IDR_1:3‐60	0.8031		MAST4	IDR_10:1900‐2127	3.2659		TAOK3	IDR_5:966‐1070	0.1569
DYRK3	IDR_2:95‐186	1.8963		MAST4	IDR_11:2141‐2544	3.7958		TBCK	IDR_1:935‐965	1.868
DYRK4	IDR_1:118‐150	2.717		MAST4	IDR_12:2561‐2808	2.4688		TBCK	IDR_2:967‐996	1.3356
DYRK4	IDR_2:529‐617	4.0664		MAST4	IDR_2:188‐378	1.2244		TESK1	IDR_1:1‐57	0.7183
E2AK1	IDR_1:17‐82	2.9982		MAST4	IDR_3:399‐429	0.0564		TESK1	IDR_2:329‐637	0.6225
E2AK1	IDR_2:310‐397	3.9385		MAST4	IDR_4:602‐632	0.2792		TESK2	IDR_1:1‐40	1.0151
E2AK1	IDR_3:401‐455	4.0896		MAST4	IDR_5:934‐1214	0.4227		TESK2	IDR_2:332‐381	1.727
E2AK2	IDR_1:202‐290	9.284		MAST4	IDR_6:1296‐1641	0.5137		TESK2	IDR_3:385‐409	0.535
E2AK2	IDR_2:399‐433	9.2827		MAST4	IDR_7:1692‐1777	3.0727		TESK2	IDR_4:578‐636	2.667
E2AK2	IDR_3:607‐653	4.1317		MAST4	IDR_8:1808‐1843	2.259		TEX14	IDR_1:577‐657	4.1819
E2AK3	IDR_1:105‐165	7.9793		MAST4	IDR_9:1856‐1888	0.95		TEX14	IDR_2:671‐761	3.4824
E2AK3	IDR_2:1114‐1200	3.0557		MATK	IDR_1:491‐537	2.1074		TEX14	IDR_3:921‐1008	4.3203
E2AK3	IDR_3:1212‐1312	1.8311		MELK	IDR_1:512‐558	3.0806		TEX14	IDR_4:1046‐1228	2.6127
E2AK3	IDR_4:1336‐1404	2.4507		MINK1	IDR_1:309‐1097	0.6118		TEX14	IDR_5:1266‐1351	1.5042
E2AK3	IDR_5:1631‐1723	7.6053		MK03	IDR_1:15‐68	6.9506		TEX14	IDR_6:1449‐1619	2.0455
E2AK4	IDR_1:47‐108	1.8591		MK04	IDR_1:381‐470	0.5841		TITIN	IDR_1:245‐411	0.7161
E2AK4	IDR_2:257‐391	1.8023		MK04	IDR_2:556‐704	4.1147		TITIN	IDR_10:3829‐3858	4.0467
E2AK4	IDR_3:394‐446	14.1632		MK06	IDR_1:694‐722	1.8833		TITIN	IDR_11:4020‐4049None
E2AK4	IDR_4:985‐1272	2.7639		MK06	IDR_2:761‐791	0.3716		TITIN	IDR_12:4353‐4395None
EF2K	IDR_1:1‐95	1.8316		MK07	IDR_1:1‐56	3.5055		TITIN	IDR_13:9696‐9729None
EF2K	IDR_2:453‐650	1.6398		MK07	IDR_2:498‐1148	1.6552		TITIN	IDR_2:498‐534	1.9993
EGFR	IDR_1:1218‐1267	1.7748		MK07	IDR_3:1202‐1234	0.8785		TITIN	IDR_3:563‐642	2.8151
EPHA1	IDR_1:584‐630	1.8032		MK08	IDR_1:481‐578	15.3474		TITIN	IDR_4:666‐737	1.3666
EPHA5	IDR_1:1‐52	13.6363		MK09	IDR_1:377‐451	0.3321		TITIN	IDR_5:826‐862	1.0625
EPHAA	IDR_1:353‐410	4.6453		MK10	IDR_1:443‐507	1.3253		TITIN	IDR_6:906‐937	1.2732
EPHB2	IDR_1:1083‐1159	1.2099		MK11	IDR_1:425‐449	1.3344		TITIN	IDR_7:1475‐1546	0.3329
EPHB3	IDR_1:34‐84	14.8787		MK13	IDR_1:312‐343	0.874		TITIN	IDR_8:2057‐2102	0.3481
EPHB6	IDR_1:164‐195	1.2735		MK15	IDR_1:399‐534	43.6352		TITIN	IDR_9:3550‐3578	1.0241
ERBB2	IDR_1:1104‐1314	1.7079		MK15	IDR_2:552‐598	4.7024		TLK1	IDR_1:1‐242	0.2196
ERBB2	IDR_2:1412‐1475	1.2039		MKNK1	IDR_1:60‐108	2.1371		TLK1	IDR_2:319‐344	0.0597
ERBB3	IDR_1:1001‐1339	0.8934		MKNK1	IDR_2:504‐547	1.6241		TLK1	IDR_3:381‐433	0.1319
ERBB4	IDR_1:1159‐1231	0.305		MKNK2	IDR_1:35‐121	1.2187		TLK1	IDR_4:789‐814	0.4947
ERN1	IDR_1:594‐639	11.3161		MKNK2	IDR_2:546‐599	3.5056		TLK2	IDR_1:70‐237	0.5613
ERN1	IDR_2:702‐804	2.7938		MLKL	IDR_1:136‐229	4.656		TLK2	IDR_2:268‐396	0.1392
ERN2	IDR_1:578‐662	4.4646		MLTK	IDR_1:692‐868	None		TLK2	IDR_3:425‐494	0.5196
FAK1	IDR_1:84‐131	0.9278		MOK	IDR_1:356‐435	3.3853		TNI3K	IDR_1:853‐885	0.4059
FAK1	IDR_2:967‐1084	0.3342		MOK	IDR_2:437‐473	4.011		TNIK	IDR_1:309‐1339	0.2694
FAK1	IDR_3:1161‐1340	0.4507		MOS	IDR_1:15‐64	2.4448		TNK1	IDR_1:469‐702	3.0302
FAK2	IDR_1:7‐36	1.5414		MP2K1	IDR_1:11‐126	1.0434		TRIB1	IDR_1:53‐99	0.8071
FAK2	IDR_2:827‐862	0.474		MP2K1	IDR_2:361‐453	1.5316		TRIB2	IDR_1:3‐68	0.4517
FAK2	IDR_3:870‐904	0.9273		MP2K2	IDR_1:2‐114	2.2781		TRIB3	IDR_1:28‐99	2.9978
FER	IDR_1:159‐188	0.508		MP2K2	IDR_2:379‐421	1.3986		TRIO	IDR_1:12‐53	10.0119
FER	IDR_2:396‐453	0.7785		MP2K3	IDR_1:5‐70	2.5834		TRIO	IDR_2:1684‐1760	0.206
FER	IDR_3:464‐500	1.6255		MP2K4	IDR_1:37‐147	13.0097		TRIO	IDR_3:1843‐2131	0.1474
FES	IDR_1:52‐78	0.8733		MP2K6	IDR_1:1‐56	0.4376		TRIO	IDR_4:2447‐2868	1.6309
FES	IDR_2:101‐163	1.0327		MP2K7	IDR_1:1‐145	0.5837		TRIO	IDR_5:2953‐2989	0.3323
FES	IDR_3:167‐233	0.5155		MRCKA	IDR_1:756‐888	0.5853		TRPM6	IDR_1:1389‐1417	4.1591
FES	IDR_4:352‐429	1.4487		MRCKA	IDR_2:965‐1020	0.7891		TRPM6	IDR_2:1610‐1655	4.2433
FES	IDR_5:446‐524	1.1472		MRCKA	IDR_3:1350‐1503	2.2252		TRPM6	IDR_3:1810‐1845	3.9983
FGFR1	IDR_1:175‐235	0.4034		MRCKA	IDR_4:2090‐2427	0.6954		TRPM6	IDR_4:2158‐2185	5.1733
FGFR1	IDR_2:516‐556	0.2708		MRCKB	IDR_1:432‐668	0.8073		TRPM7	IDR_1:573‐647	0.4786
FGFR1	IDR_3:908‐948	0.3524		MRCKB	IDR_2:754‐789	0.8315		TRPM7	IDR_2:826‐852	0.4256
FGFR2	IDR_1:170‐201	166.433		MRCKB	IDR_3:871‐959	0.4484		TRPM7	IDR_3:1856‐1889	3.2065
FGFR2	IDR_2:500‐535	0.2152		MRCKB	IDR_4:1002‐1079	1.7599		TRPM7	IDR_4:2344‐2378	1.0223
FGFR3	IDR_1:133‐169	2.9414		MRCKB	IDR_5:1603‐1965	0.8152		TRRAP	IDR_1:2980‐3043	15.9065
FGFR3	IDR_2:221‐267	0.6062		MRCKG	IDR_1:472‐944	2.1658		TRRAP	IDR_2:3798‐3850	3.0103
FGFR3	IDR_3:536‐564	1.0548		MRCKG	IDR_2:995‐1075	0.7541		TSSK1	IDR_1:319‐433	12.9611
FGFR3	IDR_4:934‐980	7.48		MRCKG	IDR_3:1085‐1181	2.5813		TSSK2	IDR_1:297‐461	1.6853
FGFR4	IDR_1:209‐283	20.2083		MRCKG	IDR_4:1690‐1728	0.5019		TTBK1	IDR_1:390‐573	0.502
FGFR4	IDR_2:676‐704	0.6144		MRCKG	IDR_5:1740‐1859	1.6013		TTBK1	IDR_2:588‐827	0.9515
FYN	IDR_1:2‐38	0.3122		MST4	IDR_1:410‐455	0.2813		TTBK1	IDR_3:862‐1100	0.8973
GAK	IDR_1:10‐56	1.2196		MTOR	IDR_1:1860‐1905	4.5219		TTBK1	IDR_4:1133‐1581	2.0071
GAK	IDR_2:946‐1428	2.9622		MTOR	IDR_2:3969‐4041	12.7069		TTBK2	IDR_1:814‐840	0.3242
GAK	IDR_3:1475‐1708	2.9331		MUSK	IDR_1:580‐772	1.4751		TTBK2	IDR_2:860‐900	0.2495
GAK	IDR_4:1741‐1781	1.0398		MYLK	IDR_1:16‐42	1.5955		TTBK2	IDR_3:1091‐1116	0.5853
GRK5	IDR_1:47‐146	0.2119		MYLK	IDR_2:316‐493	3.6516		TTBK2	IDR_4:1171‐1419	1.3306
GRK5	IDR_2:829‐939	1.648		MYLK	IDR_3:927‐1002	3.8664		TTBK2	IDR_5:1494‐1534	1.6102
GRK6	IDR_1:1‐54	0.5134		MYLK	IDR_4:1009‐1295	2.821		TTBK2	IDR_6:1663‐1871	0.3482
GSK3A	IDR_1:1‐122	7.4181		MYLK	IDR_5:1384‐1449	0.6477		TTK	IDR_1:1‐64	0.4769
GSK3A	IDR_2:537‐594	2.1868		MYLK	IDR_6:1619‐1670	0.6524		TTK	IDR_2:432‐501	1.936
GSK3B	IDR_1:65‐146	1.1496		MYLK	IDR_7:1936‐2014	0.1927		TXK	IDR_1:54‐109	2.5259
GSK3B	IDR_2:520‐573	6.648		MYLK2	IDR_1:1‐300	1.9558		TYK2	IDR_1:6‐35	5.7442
GUC2D	IDR_1:531‐561	2.3322		MYLK3	IDR_1:236‐608	4.6203		TYK2	IDR_2:680‐709	6.884
GUC2D	IDR_2:1093‐1126	0.695		MYLK4	IDR_1:41‐71	3.3796		TYRO3	IDR_1:65‐110	39.3977
GWL	IDR_1:8‐100	4.292		MYO3A	IDR_1:1199‐1254	3.4105		TYRO3	IDR_2:896‐1014	3.1693
GWL	IDR_2:785‐901	3.033		MYO3A	IDR_2:1303‐1327	3.6709		UFO	IDR_1:298‐324	3.9648
GWL	IDR_3:935‐1041	1.4466		MYO3A	IDR_3:1383‐1465	2.7393		UFO	IDR_2:562‐590	0.9761
HASP	IDR_1:1‐206	2.9684		MYO3A	IDR_4:1581‐1629	0.3988		UFO	IDR_3:887‐937	1.3192
HASP	IDR_2:289‐385	4.8667		MYO3A	IDR_5:1634‐1719	2.271		UFO	IDR_4:942‐984	1.8389
HASP	IDR_3:436‐464	2.9441		MYO3B	IDR_1:1172‐1314	3.1535		ULK1	IDR_1:315‐730	1.0823
HCK	IDR_1:134‐163	4.7848		MYO3B	IDR_2:1356‐1425	1.7927		ULK1	IDR_2:767‐950	2.2136
HCK	IDR_2:165‐192	25.2046		MYO3B	IDR_3:1447‐1472	2.6436		ULK2	IDR_1:351‐416	0.4884
HIPK1	IDR_1:652‐699	0.0743		NEK1	IDR_1:290‐317	2.3307		ULK2	IDR_2:561‐807	0.5675
HIPK1	IDR_2:912‐1066	0.4215		NEK1	IDR_2:339‐433	1.1007		ULK2	IDR_3:879‐925	1.1874
HIPK1	IDR_3:1106‐1266	0.3124		NEK1	IDR_3:554‐712	0.8605		ULK2	IDR_4:965‐1042	1.4572
HIPK2	IDR_1:52‐82	1.348		NEK1	IDR_4:722‐918	1.8827		ULK4	IDR_1:319‐607	3.3257
HIPK2	IDR_2:190‐235	0.0696		NEK1	IDR_5:1084‐1233	3.9142		ULK4	IDR_2:1012‐1041	7.4928
HIPK2	IDR_3:662‐717	0.6892		NEK1	IDR_6:1345‐1535	1.2212		VGFR1	IDR_1:1002‐1061	1.4445
HIPK2	IDR_4:924‐997	0.55		NEK10	IDR_1:1‐34	1.2951		VGFR2	IDR_1:1463‐1540	0.7565
HIPK2	IDR_5:1001‐1113	0.3776		NEK10	IDR_2:880‐1023	2.126		VGFR3	IDR_1:1075‐1121	5.2467
HIPK2	IDR_6:1166‐1309	0.6752		NEK11	IDR_1:335‐469	0		VGFR3	IDR_2:1305‐1349	4.1457
HIPK3	IDR_1:1035‐1116	0.7885		NEK11	IDR_2:486‐527	None		VGFR3	IDR_3:1395‐1422	1.0486
HIPK3	IDR_2:1118‐1222	0.6902		NEK2	IDR_1:288‐372	1.1173		VGFR3	IDR_4:1428‐1522	3.8671
HIPK3	IDR_3:1345‐1384	0.7218		NEK2	IDR_2:415‐485	1.4799		VRK1	IDR_1:397‐495	3.136
HIPK4	IDR_1:506‐647	1.9895		NEK3	IDR_1:319‐432	4.1796		VRK2	IDR_1:348‐379	2.6639
HUNK	IDR_1:1‐36	1.1277		NEK3	IDR_2:523‐581	1.7586		VRK2	IDR_2:397‐428	2.5358
HUNK	IDR_2:464‐732	1.3753		NEK4	IDR_1:590‐643	3.2391		VRK3	IDR_1:58‐282	2.5897
ICK	IDR_1:319‐381	1.7523		NEK4	IDR_2:649‐814	2.3589		WEE1	IDR_1:1‐254	1.2685
ICK	IDR_2:390‐501	1.1179		NEK5	IDR_1:457‐537	1.0899		WEE1	IDR_2:654‐716	0.2554
ICK	IDR_3:528‐573	1.2651		NEK5	IDR_2:593‐617	2.5242		WNK1	IDR_1:1‐122	1.7153
ICK	IDR_4:610‐655	0.6491		NEK6	IDR_1:49‐82	4.3758		WNK1	IDR_10:2753‐2894	1.5006
IGF1R	IDR_1:759‐808	1.5992		NEK7	IDR_1:21‐46	0.6799		WNK1	IDR_11:2909‐3025	0.6004
IGF1R	IDR_2:1333‐1452	0.6888		NEK8	IDR_1:279‐335	3.1046		WNK1	IDR_12:3037‐3225	0.3944
IGF1R	IDR_3:1463‐1490	0.1737		NEK9	IDR_1:32‐91	1.0967		WNK1	IDR_13:3381‐3407	0.1233
IKKB	IDR_1:555‐598	None		NEK9	IDR_2:347‐392	0.4657		WNK1	IDR_2:133‐343	1.8131
IKKB	IDR_2:670‐713	None		NEK9	IDR_3:823‐944	0.8216		WNK1	IDR_3:689‐1513	0.8481
IKKE	IDR_1:558‐583	2.2164		NEK9	IDR_4:950‐993	2.3121		WNK1	IDR_4:1531‐1572	1.3027
INSR	IDR_1:839‐901	2.4642		NEK9	IDR_5:1029‐1108	0.4752		WNK1	IDR_5:1588‐1659	1.2053
INSR	IDR_2:1465‐1510	0.8317		NIM1	IDR_1:82‐120	1.369		WNK1	IDR_6:1742‐1894	1.008
INSRR	IDR_1:714‐748	3.6307		NLK	IDR_1:1‐168	0.3964		WNK1	IDR_7:1958‐2019	0.8823
INSRR	IDR_2:1434‐1537	2.8514		NRBP	IDR_1:52‐176	0.4893		WNK1	IDR_8:2046‐2112	1.2089
IRAK1	IDR_1:166‐270	3.5227		NRBP	IDR_2:642‐690	0.588		WNK1	IDR_9:2135‐2726	1.8036
IRAK1	IDR_2:671‐747	2.5908		NRBP2	IDR_1:44‐105	1.288		WNK2	IDR_1:1‐251	3.4516
IRAK1	IDR_3:756‐844	3.8448		NRK	IDR_1:477‐663	1.7329		WNK2	IDR_10:2758‐2813	1.2277
IRAK1	IDR_4:873‐907	1.7822		NRK	IDR_2:725‐954	2.2248		WNK2	IDR_11:2857‐2917	3.3525
IRAK2	IDR_1:251‐341	4.1857		NRK	IDR_3:957‐1084	2.4259		WNK2	IDR_2:616‐1026	1.6998
IRAK2	IDR_2:671‐722	2.4287		NRK	IDR_4:1139‐1485	5.2344		WNK2	IDR_3:1056‐1555	2.1485
IRAK3	IDR_1:528‐574	2.666		NTKL	IDR_1:799‐853	1.8323		WNK2	IDR_4:1611‐1669	1.0141
IRAK4	IDR_1:159‐217	2.6373		NTKL	IDR_2:869‐1405	2.6509		WNK2	IDR_5:1750‐2096	3.6032
JAK1	IDR_1:396‐425	1.0193		NTRK2	IDR_1:524‐552	0.0239		WNK2	IDR_6:2137‐2400	5.8492
JAK2	IDR_1:2‐38	2.2131		NUAK1	IDR_1:2‐85	1.8369		WNK2	IDR_7:2430‐2492	2.2897
KALRN	IDR_1:749‐798	0.3891		NUAK1	IDR_2:391‐453	0.8192		WNK2	IDR_8:2535‐2578	1.0484
KALRN	IDR_2:1654‐1707	0.3066		NUAK1	IDR_3:485‐648	0.8285		WNK2	IDR_9:2591‐2690	1.1966
KALRN	IDR_3:1786‐1981	0.5969		NUAK2	IDR_1:428‐617	1.8455		WNK3	IDR_1:1‐30	0.8829
KALRN	IDR_4:2024‐2063	1.7757		NUAK2	IDR_2:658‐745	1.2252		WNK3	IDR_10:1529‐1716	1.0193
KALRN	IDR_5:2516‐2757	1.1504		OXSR1	IDR_1:305‐455	0.9415		WNK3	IDR_11:1886‐1914	1.2433
KALRN	IDR_6:2880‐2953	0.4983		PACE1	IDR_1:555‐669	3.2327		WNK3	IDR_2:35‐93	1.238
KC1A	IDR_1:349‐399	1.1694		PACE1	IDR_2:689‐740	5.0972		WNK3	IDR_3:494‐561	1.2325
KC1AL	IDR_1:303‐340	1.6842		PAK1	IDR_1:1‐79	0.1483		WNK3	IDR_4:567‐641	1.3375
KC1D	IDR_1:452‐604	10.3811		PAK1	IDR_2:136‐269	0.2915		WNK3	IDR_5:656‐710	2.2893
KC1E	IDR_1:376‐527	19.234		PAK2	IDR_1:1‐74	0.5248		WNK3	IDR_6:734‐785	1.7363
KC1G1	IDR_1:7‐49	0.6166		PAK2	IDR_2:314‐428	1.2548		WNK3	IDR_7:872‐974	1.4452
KC1G1	IDR_2:366‐448	0.3234		PAK3	IDR_1:1‐93	0.2339		WNK3	IDR_8:1113‐1194	1.3434
KC1G2	IDR_1:1‐60	1.5477		PAK3	IDR_2:216‐613	0.4293		WNK3	IDR_9:1208‐1237	0.5904
KC1G2	IDR_2:422‐500	1.0095		PAK4	IDR_1:144‐556	1.5544		WNK4	IDR_1:104‐347	1.7706
KC1G3	IDR_1:1‐47	0.255		PAK6	IDR_1:179‐207	0.857		WNK4	IDR_2:688‐789	0.8457
KC1G3	IDR_2:373‐487	0.2338		PAK6	IDR_2:216‐400	1.0784		WNK4	IDR_3:798‐875	0.5332
KCC1B	IDR_1:441‐471	4.3124		PAK7	IDR_1:106‐165	0.7312		WNK4	IDR_4:926‐1091	2.259
KCC1D	IDR_1:403‐441	27.139		PAK7	IDR_2:246‐347	0.6277		WNK4	IDR_5:1103‐1386	1.2135
KCC1G	IDR_1:341‐385	3.637		PAK7	IDR_3:377‐484	0.613		WNK4	IDR_6:1403‐1486	0.1823
KCC2A	IDR_1:393‐597	1.3108		PASK	IDR_1:1‐85	2.4522		YES	IDR_1:9‐130	11.6643
KCC2B	IDR_1:423‐658	0.938		PASK	IDR_2:567‐983	7.5254		ZAP70	IDR_1:323‐509	1.5766
KCC2D	IDR_1:344‐505	0.115		PASK	IDR_3:1369‐1398	6.1895
KCC2G	IDR_1:369‐675	0.48		PASK	IDR_4:1446‐1491	5.5861
KCC4	IDR_1:350‐406	1.6311		PDK1	IDR_1:3‐90	2.8199
KCC4	IDR_2:453‐488	1.0929		PDPK1	IDR_1:72‐169	1.8667
KGP1	IDR_1:1‐102	12.0948		PDPK1	IDR_2:561‐611	2.2104
KGP1	IDR_2:771‐799	0.2884		PEAK1	IDR_1:30‐95	0.666
KGP2	IDR_1:22‐104	0.8729		PEAK1	IDR_10:1653‐1716	3.5833
KGP2	IDR_2:167‐214	0.272		PEAK1	IDR_2:146‐190	1.6443
KKCC1	IDR_1:52‐158	1.8726		PEAK1	IDR_3:288‐335	0.3469
KKCC1	IDR_2:559‐606	0.9908		PEAK1	IDR_4:399‐502	1.4847
KKCC2	IDR_1:84‐124	1.6374		PEAK1	IDR_5:574‐665	1.0462
KKCC2	IDR_2:169‐265	1.3628		PEAK1	IDR_6:678‐720	0.4705
KKCC2	IDR_3:625‐749	1.7906		PEAK1	IDR_7:802‐1124	1.2688
				PEAK1	IDR_8:1178‐1411	1.9441
				PEAK1	IDR_9:1484‐1533	0.8912
