# Supplementary material for: Data on evolution of intrinsically disordered regions of the human kinome and contribution of FAK1 IDRs to cytoskeletal remodeling
Source: Data Brief. 2016 Dec 8;10:315–24. doi: 10.1016/j.dib.2016.11.099 (PMC5157709; doi:10.1016/j.dib.2016.11.099)
Supplement: Supplementary file 3 — Supplementary Table 5: 36 Kinases have IDRs extending into their kinase domains: Further analysis of the 328 kinases with IDRs flanking their KDs revealed 36 kinases with IDRs either extending into or spanning their KDs. Supplementary Table 6: 36 Kinases participate in 959 interactions: Experimentally validated PPIs of 36 kinases are derived to reveal 959 interactions. Column A depicts Uniprot IDs of 36 kinases and Column C depicts Uniprot IDs of proteins interacting with each of the 36 kinases. Supplementary Table 7: 78% of proteins in the primary interactome of FAK1 are hybrid proteins: Experimentally validated FAK1 interacting proteins are analyzed to predict intrinsic disorder using Pondr-FIT. We identify 77 of 98 proteins (78%) as hybrid proteins with at least one IDR of 25 amino acids or longer. % DO (disorder) is calculated as a percentage of disordered residues in a given protein. Supplementary Table 8: 76% of proteins in the secondary interactome of FAK1 are hybrid proteins: Experimentally validated interactions of the eleven cytoskeletal hybrid proteins are derived and analyzed to reveal 1784 interactions by 1154 proteins. These 1154 proteins are analyzed to predict their percent disorder revealing 882 proteins (76%) as hybrid proteins. We also identify 352 proteins that interact with at least two of the eleven cytoskeletal hybrid proteins. Supplementary Table 9: Comparison of molecular functions enriched by Order regions-interacting (A) or IDR-interacting (B) Proteins: Molecular functions enriched by either Interactome A (interactors using Ordered Regions) or Interactome B (interactors using IDRs) were compared against each other. Lower p-values reflect increased enrichment of a given molecular function compared between the two interactomes. Supplementary material [file mmc3.zip › 11-02-2016 Data in Brief Supplementary Table 4.xlsx]

## Sheet: Table 4
Table 4: 65% of kinases have IDRs flanking their kinase domains
Name	Group	Uniprot ID		Name	Group	Uniprot ID
SGK1	AGC	O00141		SPEG	CAMK	Q15772b
CDC7	Other	O00311		LKB1	CAMK	Q15831
eEF2K	Atypical	O00418		PKN1	AGC	Q16512
PLK4	Other	O00444		PKN2	AGC	Q16513
STK25	STE	O00506		KCC4	CAMK	Q16566
CTRO	AGC	O14578		NTRK2	TK	Q16620
MP2K7	STE	O14733		MAPK3	CAMK	Q16644
CHK1	CAMK	O14757		AMHR2	TKL	Q16671
AURKA	Other	O14965		AAK1	Other	Q2M2I8
GAK	Other	O14976		MYLK3	CAMK	Q32MK0
MAST4	AGC	O15021		PKDCC	Other	Q504Y2
DCLK1	CAMK	O15075		SBK	Other	Q52WX2
MK13	CMGC	O15264		TNI3K	TKL	Q59H18
PDPK1	AGC	O15530		CDKL4	CMGC	Q5MAI5
IRAK2	TKL	O43187		M3KL4	TKL	Q5TCX8
M3K13	TKL	O43283		TTBK1	CK1	Q5TCY1
DAPK3	CAMK	O43293		OBSCN	CAMK	Q5VST9
M3K7	TKL	O43318		TTBK2	CK1	Q6IQ55
RIPK2	TKL	O43353		MAST2	AGC	Q6P0Q8
DYRK3	CMGC	O43781		KCC1B	CAMK	Q6P2M8
NuaK1	CAMK	O60285		PKN3	AGC	Q6P5Z2
MAST3	AGC	O60307		KSR2	TKL	Q6VAB6
ROCK2	AGC	O75116		M3K15	STE	Q6ZN16
ULK1	Other	O75385		ERN2	Other	Q76MJ5
ERN1	Other	O75460		MARK2	CAMK	Q7KZI7
KS6A5	AGC	O75582		TAOK1	STE	Q7L7X3
KS6A4	AGC	O75676		STRAA	STE	Q7RTN6
STK16	Other	O75716		PXK	Other	Q7Z7A4
PAK3	STE	O75914		M3K11	TKL	Q80XI6
CDKL5	CMGC	O76039		NEK8	Other	Q86SG6
ST17B	CAMK	O94768		ALPK2	Atypical	Q86TB3
STK10	STE	O94804		TLK2	Other	Q86UE8
CDK14	CMGC	O94921		ST32C	AGC	Q86UX6
M3K6	STE	O95382		VRK2	CK1	Q86Y07
OXSR1	STE	O95747		SG223	Other	Q86YV5
M4K4	STE	O95819		MYLK4	CAMK	Q86YV6
LATS1	AGC	O95835		HIPK1	CMGC	Q86Z02
PAK4	STE	O96013		KCC1D	CAMK	Q8IU85
CHK2	CAMK	O96017		VRK3	CK1	Q8IV63
ABL1	TK	P00519		M4K3	STE	Q8IVH8
MOS	Other	P00540		KSR1	TKL	Q8IVT5
RAF1	TKL	P04049		CDKL3	CMGC	Q8IVW4
ErbB2	TK	P04626		TEX14	Other	Q8IWB6
KPCB	AGC	P05771		BRSK2	CAMK	Q8IWQ3
INSR	TK	P06213		NIM1	CAMK	Q8IY84
FMS	TK	P07333		ULK2	Other	Q8IYT8
IGF1R	TK	P08069		STK40	CAMK	Q8N2I9
PDGFRb	TK	P09619		MINK1	STE	Q8N4C8
SBK2	Other	P0C263		DCLK2	CAMK	Q8N568
SG110	Other	P0C264		KKCC1	Other	Q8N5S9
ARAF	TKL	P10398		KC1AL	CK1	Q8N752
BCR	Atypical	P11274		MLKL	TKL	Q8NB16
PIM1	CAMK	P11309		CAMKV	CAMK	Q8NCB2
FGFR1	TK	P11362		SGK71	Other	Q8NE28
KPSH1	CAMK	P11801		NEK11	Other	Q8NG66
INSRR	TK	P14616		MK15	CMGC	Q8TD08
BRAF	TKL	P15056		NEK9	Other	Q8TD19
PGFRa	TK	P16234		BRSK1	CAMK	Q8TDC3
VGFR1	TK	P17948		STK35	Other	Q8TDR2
E2AK2	Other	P19525		NEK7	Other	Q8TDX7
MAK	CMGC	P20794		Haspin	Other	Q8TF76
TAF1	Atypical	P21675		TITIN	CAMK	Q8WZ42
TAF1	Atypical	P21675b		TRIB2	CAMK	Q92519
EphA1	TK	P21709		DYRK2	CMGC	Q92630
FGFR2	TK	P21802		CDKL2	CMGC	Q92772
ErbB3	TK	P21860		M4K1	STE	Q92918
FGFR4	TK	P22455		SGK3	AGC	Q96BR1
FGFR3	TK	P22607		ULK4	Other	Q96C45
KS6B1	AGC	P23443		ADCK4	Atypical	Q96D53
KPCL	AGC	P24723		AURKB	Other	Q96GD4
MK03	CMGC	P27361		MASTL	AGC	Q96GX5
MARK3	CAMK	P27448		Wnk4	Other	Q96J92
LTK	TK	P29376		MARK4	CAMK	Q96L34
TYK2	TK	P29597		ALPK3	Atypical	Q96L96
Wee1	Other	P30291		KCC1G	CAMK	Q96NX5
UFO	TK	P30530		TSSK2	CAMK	Q96PF2
MK04	CMGC	P31152		NEK1	Other	Q96PY6
AKT1	AGC	P31749		LMTK3	TK	Q96Q04
AKT2	AGC	P31751		CDK15	CMGC	Q96Q40
RYK	TK	P34925		ALPK1	Atypical	Q96QP1
VGFR3	TK	P35916		KPSH2	CAMK	Q96QS6
MP2K2	STE	P36507		TRPM7	Atypical	Q96QT4
M3K8	STE	P41279		CaMKK2	Other	Q96RR4
KPCi	AGC	P41743		TRIB3	CAMK	Q96RU7
MATK	TK	P42679		TRIB1	CAMK	Q96RU8
ABL2	TK	P42684		KS6C1	AGC	Q96S38
ZAP70	TK	P43403		PRPK	Other	Q96S44
SYK	TK	P43405		TESK2	TKL	Q96S53
MK08	CMGC	P45983		SRPK1	CMGC	Q96SB4
MK09	CMGC	P45984		M3K14	STE	Q99558
MP2K4	STE	P45985		PMYT1	Other	Q99640
MP2K3	STE	P46734		VRK1	CK1	Q99986
KC1A	CK1	P48729		E2AK1	Other	Q9BQI3
KC1D	CK1	P48730		RIOK1	Atypical	Q9BRS2
MAPK2	CAMK	P49137		MKNK1	CAMK	Q9BUB5
CDK8	CMGC	P49336		RIOK2	Atypical	Q9BVS4
KC1E	CK1	P49674		CDK11	CMGC	Q9BWU1
CLK1	CMGC	P49759		TRPM6	Atypical	Q9BX84
CLK2	CMGC	P49760		TSSK1	CAMK	Q9BXA7
CLK3	CMGC	P49761		PINK1	Other	Q9BXM7
GSK3A	CMGC	P49840		Wnk3	Other	Q9BYP7
GSK3B	CMGC	P49841		STK33	CAMK	Q9BYT3
CDK9	CMGC	P50750		KPCD2	CAMK	Q9BZL6
IRAK1	TKL	P51617		DCLK3	CAMK	Q9C098
KS6A3	AGC	P51812		STRAB	STE	Q9C0K7
PRKX	AGC	P51817		NuaK2	CAMK	Q9H093
NEK2	Other	P51955		MYLK2	CAMK	Q9H1R3
NEK3	Other	P51956		SLK	STE	Q9H2G2
MP2K6	STE	P52564		TAOK3	STE	Q9H2K8
PLK1	Other	P53350		HIPK2	CMGC	Q9H2X6
LIMK1	TKL	P53667		Wnk1	Other	Q9H4A3
LIMK2	TKL	P53671		PLK3	Other	Q9H4B4
MK10	CMGC	P53779		PEAK1	Other	Q9H792
HUNK	CAMK	P57058		CLK4	CMGC	Q9HAZ1
RIPK4	TKL	P57078		MKNK2	CAMK	Q9HBH9
CSK21	CMGC	P68400		SGK2	AGC	Q9HBY8
SRPK2	CMGC	P78362		NEK6	Other	Q9HC98
KC1G2	CK1	P78368		CK1g1	CK1	Q9HCP0
M3K9	TKL	P80192		PAK6	STE	Q9NQU5
CDK16	CMGC	Q00536		DYRK4	CMGC	Q9NR20
CDK17	CMGC	Q00537		LATS2	AGC	Q9NRM7
ROR1	TK	Q01973		STK36	Other	Q9NRP7
ROR2	TK	Q01974		NRBP2	Other	Q9NSY0
KPCE	AGC	Q02156		BMP2K	Other	Q9NSY1
MP2K1	STE	Q02750		IRAK4	TKL	Q9NWZ3
M3K10	TKL	Q02779		ST32B	AGC	Q9NY57
GUC2D	RGC	Q02846		CDK12	CMGC	Q9NYV4
KPCT	AGC	Q04759		PLK2	Other	Q9NYY3
RON	TK	Q04912		E2AK3	Other	Q9NZJ5
FAK1	TK	Q05397		MARK1	CAMK	Q9P0L2
KPCZ	AGC	Q05513		PIM2	CAMK	Q9P1W9
TYRO3	TK	Q06418		PAK7	STE	Q9P286
CDK18	CMGC	Q07002		MST4	STE	Q9P289
ACK1	TK	Q07912		E2AK4	Other	Q9P2K8
DDR1	TK	Q08345		E2AK4	Other	Q9P2K8b
DMPK	AGC	Q09013		NLK	CMGC	Q9UBE8
M3K12	TKL	Q12852		KS6B2	AGC	Q9UBS0
STK4	STE	Q13043		ST17A	CAMK	Q9UEE5
PAK1	STE	Q13153		STK39	STE	Q9UEW8
MK07	CMGC	Q13164		NRBP	Other	Q9UHY1
PAK2	STE	Q13177		KS6A6	AGC	Q9UK32
STK3	STE	Q13188		TNIK	STE	Q9UKE5
MAP3K1	STE	Q13233		TLK1	Other	Q9UKI8
PTK7	TK	Q13308		TAOK2	STE	Q9UL54
ROCK1	AGC	Q13464		ALK	TK	Q9UM73
TNK1	TK	Q13470		SRPK3	CMGC	Q9UPE1
RIPK1	TKL	Q13546		ICK	CMGC	Q9UPZ9
KCC2B	CAMK	Q13554		MOK	CMGC	Q9UQ07
KCC2G	CAMK	Q13555		CD11A	CMGC	Q9UQ88
KCC2D	CAMK	Q13557		AURKC	Other	Q9UQB9
DYR1A	CMGC	Q13627		KCC2A	CAMK	Q9UQM7
BMPR2	TKL	Q13873		AKT3	AGC	Q9Y243
KGP1	AGC	Q13976		ST38L	AGC	Q9Y2H1
CDK13	CMGC	Q14004		MAST1	AGC	Q9Y2H9
FAK2	TK	Q14289		M3K2	STE	Q9Y2U5
CDK10	CMGC	Q15131		Wnk2	Other	Q9Y3S1
KPCD1	CAMK	Q15139		DYRK1B	CMGC	Q9Y463
STK38	AGC	Q15208		M4K5	STE	Q9Y4K4
KS6A2	AGC	Q15349		RIPK3	TKL	Q9Y572
KS6A1	AGC	Q15418		IRAK3	TKL	Q9Y616
TESK1	TKL	Q15569		STK24	STE	Q9Y6E0
MYLK	CAMK	Q15746		KC1G3	CK1	Q9Y6M4
MK11	CMGC	Q15759		M3K4	STE	Q9Y6R4
SPEG	CAMK	Q15772		RPKL1	AGC	Q9Y6S9
Legends
Name	Kinase Names
Group	Kinase Groups
Uniprot ID	UniprotID of Kinases
KD Start	Starting AA residue # of the Kinase Domain
KD End	Ending AA residue # of the Kinase Domain
Start	Starting AA residue # of an IDR
End	Ending AA residue # of an IDR
