# Supplementary material for: Data on evolution of intrinsically disordered regions of the human kinome and contribution of FAK1 IDRs to cytoskeletal remodeling
Source: Data Brief. 2016 Dec 8;10:315–24. doi: 10.1016/j.dib.2016.11.099 (PMC5157709; doi:10.1016/j.dib.2016.11.099)
Supplement: Supplementary file 3 — Supplementary Table 5: 36 Kinases have IDRs extending into their kinase domains: Further analysis of the 328 kinases with IDRs flanking their KDs revealed 36 kinases with IDRs either extending into or spanning their KDs. Supplementary Table 6: 36 Kinases participate in 959 interactions: Experimentally validated PPIs of 36 kinases are derived to reveal 959 interactions. Column A depicts Uniprot IDs of 36 kinases and Column C depicts Uniprot IDs of proteins interacting with each of the 36 kinases. Supplementary Table 7: 78% of proteins in the primary interactome of FAK1 are hybrid proteins: Experimentally validated FAK1 interacting proteins are analyzed to predict intrinsic disorder using Pondr-FIT. We identify 77 of 98 proteins (78%) as hybrid proteins with at least one IDR of 25 amino acids or longer. % DO (disorder) is calculated as a percentage of disordered residues in a given protein. Supplementary Table 8: 76% of proteins in the secondary interactome of FAK1 are hybrid proteins: Experimentally validated interactions of the eleven cytoskeletal hybrid proteins are derived and analyzed to reveal 1784 interactions by 1154 proteins. These 1154 proteins are analyzed to predict their percent disorder revealing 882 proteins (76%) as hybrid proteins. We also identify 352 proteins that interact with at least two of the eleven cytoskeletal hybrid proteins. Supplementary Table 9: Comparison of molecular functions enriched by Order regions-interacting (A) or IDR-interacting (B) Proteins: Molecular functions enriched by either Interactome A (interactors using Ordered Regions) or Interactome B (interactors using IDRs) were compared against each other. Lower p-values reflect increased enrichment of a given molecular function compared between the two interactomes. Supplementary material [file mmc3.zip › 11-02-2016 Data in Brief Supplementary Table 5.xlsx]

## Sheet: Table 5
Table 5: 36 Kinases have IDRs extending into their kinase domains
Name	Group	Uniprot ID	KD Start (AA)	KD End (AA)
BCR	Atypical	P11274	1	426
TAF1	Atypical	P21675	1	414
TAF1	Atypical	P21675	1425	1872
VGFR3	TK	P35916	845	1173
SRPK2	CMGC	P78362	81	684
SG223	Other	Q86YV5	976	1325
SRPK1	CMGC	Q96SB4	80	653
RIOK2	Atypical	Q9BVS4	66	289
PEAK1	Other	Q9H792	1313	1675
E2AK3	Other	Q9NZJ5	593	1077
E2AK4	Other	Q9P2K8	590	1001
SRPK3	CMGC	Q9UPE1	79	565
CDC7	Other	O00311	58	574
STK16	Other	O75716	20	293
M3K6	STE	O95382	648	906
FMS	TK	P07333	582	910
VGFR1	TK	P17948	827	1158
MP2K2	STE	P36507	72	369
M3K8	STE	P41279	138	388
MATK	TK	P42679	235	482
MP2K1	STE	Q02750	68	361
FAK1	TK	Q05397	422	680
SBK1	Other	Q52WX2	53	318
STRAA	STE	Q7RTN6	69	379
PXK	Other	Q7Z7A4	88	481
ALPK2	Atypical	Q86TB3	1901	2133
NEK9	Other	Q8TD19	52	308
E2AK1	Other	Q9BQI3	167	483
STRAB	STE	Q9C0K7	58	369
DYRK1B	CMGC	Q9Y463	111	431
RPKL1	AGC	Q9Y6S9	145	539
E2AK2	Other	P19525	267	538
TYK2	TK	P29597	589	875
STK35	Other	Q8TDR2	202	530
TRIB1	CAMK	Q96RU8	1	338
PMYT1	Other	Q99640	110	359
PINK1	Other	Q9BXM7	156	511
