# Supplementary material for: Data on evolution of intrinsically disordered regions of the human kinome and contribution of FAK1 IDRs to cytoskeletal remodeling
Source: Data Brief. 2016 Dec 8;10:315–24. doi: 10.1016/j.dib.2016.11.099 (PMC5157709; doi:10.1016/j.dib.2016.11.099)
Supplement: Supplementary file 3 — Supplementary Table 5: 36 Kinases have IDRs extending into their kinase domains: Further analysis of the 328 kinases with IDRs flanking their KDs revealed 36 kinases with IDRs either extending into or spanning their KDs. Supplementary Table 6: 36 Kinases participate in 959 interactions: Experimentally validated PPIs of 36 kinases are derived to reveal 959 interactions. Column A depicts Uniprot IDs of 36 kinases and Column C depicts Uniprot IDs of proteins interacting with each of the 36 kinases. Supplementary Table 7: 78% of proteins in the primary interactome of FAK1 are hybrid proteins: Experimentally validated FAK1 interacting proteins are analyzed to predict intrinsic disorder using Pondr-FIT. We identify 77 of 98 proteins (78%) as hybrid proteins with at least one IDR of 25 amino acids or longer. % DO (disorder) is calculated as a percentage of disordered residues in a given protein. Supplementary Table 8: 76% of proteins in the secondary interactome of FAK1 are hybrid proteins: Experimentally validated interactions of the eleven cytoskeletal hybrid proteins are derived and analyzed to reveal 1784 interactions by 1154 proteins. These 1154 proteins are analyzed to predict their percent disorder revealing 882 proteins (76%) as hybrid proteins. We also identify 352 proteins that interact with at least two of the eleven cytoskeletal hybrid proteins. Supplementary Table 9: Comparison of molecular functions enriched by Order regions-interacting (A) or IDR-interacting (B) Proteins: Molecular functions enriched by either Interactome A (interactors using Ordered Regions) or Interactome B (interactors using IDRs) were compared against each other. Lower p-values reflect increased enrichment of a given molecular function compared between the two interactomes. Supplementary material [file mmc3.zip › 11-02-2016 Data in Brief Supplementary Table 6.xlsx]

## Sheet: Table 6
Table 6: 36 Kinases participate in 959 interactions
Legend
Protein A	Uniprot IDs of 36 kinases
Protein B	Uniprot IDs of the interacting proteins
Protein A	Protein B		Protein A	Protein B		Protein A	Protein B		Protein A	Protein B
P11274	P00519		Q02750	P30556		Q05397	P12814		Q9UPE1	Q8WXA9
P11274	P42684		Q02750	P10398		Q05397	Q9BY76		Q9UPE1	P0CG48
P11274	O96018		Q02750	P32121		Q05397	Q9UNA1		O75716	Q9HBS6
P11274	Q8LBA0		Q02750	Q8LBA0		Q05397	Q9ULH1		O75716	Q6UY14
P11274	P20020		Q02750	Q9NR09		Q05397	O94817		O75716	P26441
P11274	Q9C8D6		Q02750	P53004		Q05397	Q62962		O75716	B0UXA9
P11274	P11274		Q02750	P15056		Q05397	Q8TAM1		O75716	P32233
P11274	P51451		Q02750	Q7Z569		Q05397	P56945		O75716	Q6P2I7
P11274	P22681		Q02750	O88738		Q05397	P10415		O75716	P19419
P11274	P60953		Q02750	P27797		Q05397	O00499		O75716	Q93063
P11274	P13569		Q02750	P55211		Q05397	P51813		O75716	P56524
P11274	Q00610		Q02750	Q16543		Q05397	Q62896		O75716	P41235
P11274	P53618		Q02750	Q00535		Q05397	P22681		O75716	Q05084
P11274	P46108		Q02750	Q9SGS4		Q05397	P78396		O75716	Q14164
P11274	P46109		Q02750	O15519		Q05397	P51681		O75716	Q8N5Z5
P11274	Q64010		Q02750	Q99829		Q05397	Q08722		O75716	P02686
P11274	Q12959		Q02750	Q96A23		Q05397	P40259		O75716	Q14680
P11274	P97465		Q02750	P00533		Q05397	Q99828		O75716	Q9NPJ1
P11274	O70469		Q02750	Q15717		Q05397	P46108		O75716	Q9HB66
P11274	P19447		Q02750	P19419		Q05397	P41240		O75716	Q9UJ70
P11274	P41212		Q02750	Q09472		Q05397	Q6UVK1		O75716	Q62940
P11274	P07332		Q02750	P29323		Q05397	P61073		O75716	P63140
P11274	Q9UQC2		Q02750	Q8BTM8		Q05397	P43146		O75716	Q96RG2
P11274	P24046		Q02750	Q13322		Q05397	O00148		O75716	P18669
P11274	Q92947		Q02750	P30480		Q05397	P17844		O75716	P63329
P11274	O14908		Q02750	P01112		Q05397	O95886		O75716	O75116
P11274	Q13588		Q02750	P07900		Q05397	P50570		O75716	P49247
P11274	Q13322		Q02750	P08107		Q05397	Q14185		O75716	Q9NXA8
P11274	P62993		Q02750	P34932		Q05397	O14640		O75716	Q9NRH2
P11274	Q8R4T5		Q02750	P11142		Q05397	P54792		O75716	P63162
P11274	Q60760		Q02750	Q8IVT5		Q05397	P26641		O75716	Q15583
P11274	Q60631		Q02750	Q6VAB6		Q05397	O43281		O75716	P0CG48
P11274	P62994		Q02750	Q61097		Q05397	P00533		O75716	P40337
P11274	P08631		Q02750	Q9Y2Q5		Q05397	Q9S814		Q8TDR2	O00238
P11274	Q16665		Q02750	Q9UHA4		Q05397	Q15717		Q8TDR2	Q15717
P11274	P20823		Q02750	P36507		Q05397	P29317		Q8TDR2	O00151
P11274	P07900		Q02750	O14733		Q05397	P29323		Q8TDR2	Q13485
P11274	P11142		Q02750	Q13233		Q05397	Q9H6S3		Q8TDR2	Q9HCE7
P11274	Q96ID5		Q02750	Q9Y6R4		Q05397	P04626		Q8TDR2	Q8TDR2
P11274	P08700		Q02750	P28482		Q05397	P21860		Q8TDR2	P36897
P11274	P35568		Q02750	Q16539		Q05397	P15311		Q8TDR2	P0CG48
P11274	O60674		Q02750	P27361		Q05397	P70372		Q7RTN6	P07900
P11274	P10721		Q02750	Q9UPT6		Q05397	P00488		Q7RTN6	Q15831
P11274	Q8TBB1		Q02750	P01106		Q05397	P09769		Q7RTN6	Q9Y376
P11274	Q38SD2		Q02750	Q62940		Q05397	P06241		Q7RTN6	P0CG48
P11274	Q9Y4K4		Q02750	Q13153		Q05397	P04406		Q9C0K7	P31016
P11274	P55196		Q02750	Q6TCH7		Q05397	Q9Y2X7		Q9C0K7	Q15717
P11274	P01106		Q02750	Q9NVD7		Q05397	Q9SDQ4		Q9C0K7	P62993
P11274	Q9SY75		Q02750	P0C8Q7		Q05397	P13224		Q9C0K7	Q15831
P11274	Q5T2W1		Q02750	P30086		Q05397	P62993		Q9C0K7	O43318
P11274	P48736		Q02750	Q96S96		Q05397	Q14451		Q9C0K7	Q9Y376
P11274	P19174		Q02750	Q9H4B4		Q05397	P49841		Q9C0K7	P20929
P11274	P18031		Q02750	P41743		Q05397	P06396		Q9C0K7	Q9Y4K3
P11274	Q06124		Q02750	Q05513		Q05397	P10144		Q9C0K7	P98170
P11274	P29350		Q02750	P04049		Q05397	Q14469		P21675	P68133
P11274	P49023		Q02750	Q15349		Q05397	P41151		P21675	O96019
P11274	P63000		Q02750	O75676		Q05397	P08069		P21675	P25054
P11274	P20936		Q02750	P63165		Q05397	P01871		P21675	Q7LC44
P11274	P06400		Q02750	Q13114		Q05397	P06213		P21675	Q9Y294
P11274	O14924		Q02750	Q9Y4K3		Q05397	P35568		P21675	Q9NVP2
P11274	P61586		Q02750	Q96RU8		Q05397	P13612		P21675	Q9HCU9
P11274	P31947		Q02750	Q96RU7		Q05397	P06756		P21675	P20248
P11274	P29353		Q02750	P0CG48		Q05397	P05556		P21675	P24385
P11274	Q07889		Q02750	P15498		Q05397	P05107		P21675	Q5VT25
P11274	P12931		Q02750	Q86Y07		Q05397	P05106		P21675	Q8N3C7
P11274	Q9UNE7		Q02750	Q9H4A3		Q05397	P16144		P21675	P68400
P11274	P36402		Q02750	P31946		Q05397	P18084		P21675	P49711
P11274	Q9UDY2		Q02750	P62258		Q05397	P29456		P21675	Q9Y5B0
P11274	Q9Y490		Q02750	P63104		Q05397	O60674		P21675	O75953
P11274	Q9H2K2		Q02750	Q23451		Q05397	Q12791		P21675	Q9BZ29
P11274	Q99816		P36507	P10398		Q05397	P06239		P21675	O75923
P11274	P0CG48		P36507	P15056		Q05397	O60711		P21675	O60869
P11274	Q13432		P36507	P55211		Q05397	P07948		P21675	B0QYK1
P11274	P15498		P36507	Q16543		Q05397	P21145		P21675	P01100
P11274	Q9UK41		P36507	Q969H4		Q05397	Q9UPT6		P21675	Q5VTD9
P11274	Q9LVP9		P36507	Q92905		Q05397	Q00987		P21675	P52655
P11274	Q8TAF3		P36507	P51452		Q05397	Q8TDZ2		P21675	P52657
P11274	P31946		P36507	Q9Y4F9		Q05397	O15069		P21675	Q00403
P11274	P62258		P36507	Q8BTM8		Q05397	P49321		P21675	P29083
P11274	P61981		P36507	Q05586		Q05397	P13591		P21675	P29084
P11274	Q04917		P36507	O15399		Q05397	P16333		P21675	P35269
P11274	P27348		P36507	P07900		Q05397	O43639		P21675	P32780
P11274	P63104		P36507	P34932		Q05397	Q15843		P21675	Q92759
P11274	P04637		P36507	Q8IVT5		Q05397	Q14511		P21675	P68431
O00311	P24941		P36507	Q61097		Q05397	Q92859		P21675	P62805
O00311	P11802		P36507	Q9UHA4		Q05397	Q9M9X4		P21675	Q16695
O00311	P50750		P36507	P28482		Q05397	P09874		P21675	P09429
O00311	P38936		P36507	P27361		Q05397	Q8WUM4		P21675	P31271
O00311	P42771		P36507	P23508		Q05397	P09619		P21675	Q00613
O00311	Q13111		P36507	Q7L2J0		Q05397	O75925		P21675	P18084
O00311	Q9HAW4		P36507	P63086		Q05397	P42336		P21675	Q92831
O00311	Q9UBU7		P36507	O75381		Q05397	P27986		P21675	P61244
O00311	Q8NFT6		P36507	P04049		Q05397	O00459		P21675	Q00987
O00311	O60610		P36507	O14924		Q05397	Q92569		P21675	Q15648
O00311	P24298		P36507	Q13573		Q05397	P98161		P21675	Q13503
O00311	Q9UBQ7		P36507	P0CG48		Q05397	P19174		P21675	O95402
O00311	Q39117		P36507	P31946		Q05397	P62136		P21675	P28360
O00311	Q7L590		P36507	O43670		Q05397	P62140		P21675	P54296
O00311	P49736		Q8TD19	Q8TD16		Q05397	P60484		P21675	P23804
O00311	P25205		Q8TD19	O14757		Q05397	P35916		P21675	P23760
O00311	P33991		Q8TD19	P63167		Q05397	P17948		P21675	P26367
O00311	P33992		Q8TD19	P63168		Q05397	Q14289		P21675	Q9UPP1
O00311	P33993		Q8TD19	O95166		Q05397	P18031		P21675	P24928
O00311	P97310		Q8TD19	Q9H0R8		Q05397	Q06124		P21675	O94806
O00311	P49717		Q8TD19	P60520		Q05397	Q05209		P21675	P49792
O00311	P97311		Q8TD19	Q6FG91		Q05397	Q9HD43		P21675	P06400
O00311	Q61881		Q8TD19	Q9H492		Q05397	Q9Y3E5		P21675	P28749
O00311	Q13415		Q8TD19	Q9GZQ8		Q05397	P49023		P21675	Q08999
O00311	Q13416		Q8TD19	Q9BXW4		Q05397	P63000		P21675	Q04206
O00311	O43929		Q8TD19	P02686		Q05397	Q8TDY2		P21675	Q8LEM8
O00311	O43913		Q8TD19	P01106		Q05397	P07949		P21675	Q16586
O00311	Q9Y5N6		Q8TD19	Q9HC98		Q05397	Q7L0Q8		P21675	Q96ST3
O00311	Q9NS91		Q8TD19	Q8TDX7		Q05397	Q13546		P21675	P51531
O00311	Q3EBD3		Q8TD19	Q92636		Q05397	Q13464		P21675	P51532
O00311	Q96EB6		Q8TD19	Q8K1R7		Q05397	Q9UBE0		P21675	Q12824
O00311	Q8IXJ6		Q8TD19	P62826		Q05397	Q15858		P21675	Q92922
O00311	P0CG48		Q8TD19	Q08945		Q05397	P16581		P21675	Q8TAQ2
Q9Y463	P61962		Q8TD19	Q9Y5B9		Q05397	Q96B97		P21675	Q96GM5
Q9Y463	Q9UQL6		Q8TD19	Q8WZ42		Q05397	P29353		P21675	Q969G3
Q9Y463	P20823		Q8TD19	P0CG48		Q05397	O14508		P21675	P53999
Q9Y463	P46734		Q9H792	P46108		Q05397	O14543		P21675	O75486
Q9Y463	P28482		Q9H792	P62993		Q05397	Q9BX66		P21675	Q12962
Q9Y463	Q16539		Q9H792	P0CG48		Q05397	P12931		P21675	Q15544
Q9Y463	P02686		Q9BXM7	O04312		Q05397	Q9UGK3		P21675	Q16514
Q9Y463	Q13153		Q9BXM7	Q16543		Q05397	P42224		P21675	Q15543
Q9Y463	P61457		Q9BXM7	P07900		Q05397	P40763		P21675	Q92804
Q9Y463	Q9H0N5		Q9BXM7	P34932		Q05397	Q9UNE7		P21675	P23255
Q9Y463	Q96S59		Q9BXM7	O14654		Q05397	P43405		P21675	Q6P1X5
Q9Y463	P0CG48		Q9BXM7	P52732		Q05397	P05480		P21675	O00268
Q9BQI3	Q16543		Q9BXM7	P46821		Q05397	O43294		P21675	Q15542
Q9BQI3	P05198		Q9BXM7	Q9GZQ8		Q05397	O22588		P21675	P49848
Q9BQI3	P07900		Q9BXM7	O60260		Q05397	Q9Y490		P21675	Q15545
Q9BQI3	P0CG48		Q9BXM7	Q9H300		Q05397	P19438		P21675	Q5H9L4
P19525	P58335		Q9BXM7	Q96HS1		Q05397	Q86VB0		P21675	Q7Z7C8
P19525	Q86VP6		Q9BXM7	P78527		Q05397	Q68CZ2		P21675	Q16594
P19525	P42574		Q9BXM7	P62333		Q05397	O75962		P21675	P20226
P19525	P55210		Q9BXM7	Q99460		Q05397	Q15654		P21675	P62380
P19525	Q14790		Q9BXM7	Q13200		Q05397	Q92574		P21675	Q9Y4A5
P19525	Q96CT7		Q9BXM7	P60484		Q05397	P49815		P21675	P07437
P19525	P20248		Q9BXM7	Q8IXI2		Q05397	Q62219		P21675	Q24325
P19525	P60953		Q9BXM7	P62979		Q05397	Q80ZW7		P21675	Q5HZG4
P19525	P06493		Q9BXM7	Q15388		Q05397	P0CG48		P21675	Q62311
P19525	Q00526		Q9BXM7	Q12931		Q05397	P18206		P21675	P0CG48
P19525	O15111		Q9BXM7	Q71U36		Q05397	P07947		P21675	P17480
P19525	Q13618		Q9BXM7	Q5SU16		Q05397	Q9NQX6		P21675	P61964
P19525	Q9UJU6		Q9BXM7	P0CG48		Q05397	P04637		P21675	P05412
P19525	Q7L2E3		Q99640	P10415		P07333	P22681		P21675	Q7CHZ1
P19525	Q96C10		Q99640	P14635		P07333	P09603		P21675	P04637
P19525	Q08211		Q99640	P06493		P07333	P06241		P21675	Q03412
P19525	Q9UPY3		Q99640	P11440		P07333	P39688		Q96RU8	P18054
P19525	Q13217		Q99640	Q13526		P07333	Q9SDQ4		Q96RU8	Q15717
P19525	Q99848		Q99640	P53350		P07333	O75791		Q96RU8	P45985
P19525	Q6P2E9		Q99640	P62136		P07333	P62993		Q96RU8	O14733
P19525	P05198		Q99640	Q658P3		P07333	P41151		Q96RU8	P0CG48
P19525	P56537		Q99640	P0CG48		P07333	O09106		P29597	Q18238
P19525	Q15717		Q7Z7A4	Q562R1		P07333	P70288		P29597	P22681
P19525	Q15723		Q7Z7A4	Q15075		P07333	Q92835		P29597	P46109
P19525	Q9Y285		Q7Z7A4	P13473		P07333	O15357		P29597	P50570
P19525	Q9NSD9		Q7Z7A4	P27986		P07333	P07948		P29597	Q6IA86
P19525	Q8IY81		Q7Z7A4	P02786		P07333	P27986		P29597	P06241
P19525	Q6FG91		Q7Z7A4	P0CG48		P07333	O00459		P29597	P10912
P19525	Q9NZM5		Q9BVS4	P68400		P07333	Q8CIH5		P29597	Q9SDQ4
P19525	Q9BVP2		Q9BVS4	Q04206		P07333	P20936		P29597	P63244
P19525	Q9BZE4		Q9BVS4	Q96P16		P07333	P29353		P29597	P08050
P19525	Q9BY41		Q9BVS4	P84022		P07333	O15524		P29597	P41151
P19525	P51858		Q9BVS4	Q13630		P07333	O14543		P29597	P17181
P19525	P16403		Q9BVS4	P0CG48		P07333	Q07889		P29597	P48551
P19525	Q16777		Q52WX2	Q86WN1		P07333	P12931		P29597	P78552
P19525	P07910		Q52WX2	Q9UNF0		P07333	Q9UGK3		P29597	P40189
P19525	O60812		Q52WX2	Q9UKS6		P07333	P55016		P29597	P35568
P19525	P07900		Q52WX2	Q15642		P07333	P05480		P29597	Q9Y4H2
P19525	P08107		Q86YV5	P05060		P07333	Q13769		P29597	P23458
P19525	O00458		Q86YV5	P31016		P07333	P0CG48		P29597	O60674
P19525	O14920		Q86YV5	P07602		P07333	P07947		P29597	Q96N16
P19525	Q12905		Q86YV5	P31947		P07333	Q04736		P29597	Q13118
P19525	Q12906		Q86YV5	P0CG48		O95382	P54646		P29597	Q8TBB1
P19525	P05161		Q86YV5	Q05086		O95382	Q99683		P29597	P07948
P19525	P35570		Q96SB4	Q86VP6		O95382	O43741		P29597	P09619
P19525	P23458		Q96SB4	Q92905		O95382	P0CG48		P29597	P27986
P19525	Q8N5Z5		Q96SB4	Q13618		O95382	P61981		P29597	Q03405
P19525	Q9NX58		Q96SB4	Q9NR30		P41279	O96019		P29597	P17252
P19525	Q99683		Q96SB4	Q9BQ39		P41279	Q96HD9		P29597	O14744
P19525	O43318		Q96SB4	Q08211		P41279	P31749		P29597	P25105
P19525	P50579		Q96SB4	Q15717		P41279	Q9LQQ1		P29597	P18031
P19525	Q9HCE1		Q96SB4	Q9BQL6		P41279	Q13873		P29597	P29350
P19525	P25963		Q96SB4	P25555		P41279	P62158		P29597	P08575
P19525	Q8WTT2		Q96SB4	P51858		P41279	P25942		P29597	P49805
P19525	P46087		Q96SB4	P07910		P41279	O15111		P29597	O15524
P19525	P06748		Q96SB4	Q9Y6K9		P41279	Q00610		P29597	O75886
P19525	Q13310		Q96SB4	Q15004		P41279	O00571		P29597	P42224
P19525	Q9SJZ3		Q96SB4	Q14739		P41279	P15924		P29597	P52630
P19525	P09619		Q96SB4	O95232		P41279	Q05639		P29597	P04183
P19525	P62136		Q96SB4	Q9NX58		P41279	P58107		P29597	P0CG48
P19525	P36873		Q96SB4	P27338		P41279	Q92896		P29597	Q969M7
P19525	Q15172		Q96SB4	P02686		P41279	P78347		P29597	P15498
P19525	O75569		Q96SB4	Q01560		P41279	Q9UQC1		P29597	P13010
P19525	Q9H875		Q96SB4	P40855		P41279	P07900		P17948	Q13535
P19525	O43422		Q96SB4	P04553		P41279	P08238		P17948	P22681
P19525	O64888		Q96SB4	Q6P2Q9		P41279	P34931		P17948	P46108
P19525	Q15185		Q96SB4	Q15287		P41279	P11021		P17948	P35222
P19525	Q00577		Q96SB4	Q15424		P41279	P11142		P17948	P17948
P19525	P04550		Q96SB4	Q14151		P41279	P38646		P17948	P06241
P19525	P63000		Q96SB4	Q99590		P41279	Q9Y6K9		P17948	P62993
P19525	P05455		Q96SB4	Q9NRC8		P41279	Q6VAB6		P17948	P35968
P19525	P42224		Q96SB4	P08621		P41279	Q08380		P17948	P01130
P19525	P40763		Q96SB4	Q8WXA9		P41279	Q02750		P17948	P16333
P19525	O95793		Q96SB4	P78362		P41279	P45985		P17948	O14786
P19525	Q9NUL3		Q96SB4	Q8IYB3		P41279	Q99558		P17948	O60462
P19525	Q96SI9		Q96SB4	Q07955		P41279	P41279		P17948	P49763
P19525	Q9NYJ8		Q96SB4	Q01130		P41279	P19838		P17948	P27986
P19525	Q15633		Q96SB4	P84103		P41279	Q00653		P17948	P19174
P19525	P58753		Q96SB4	Q08170		P41279	D3DR86		P17948	P16885
P19525	O15455		Q96SB4	Q13243		P41279	P25963		P17948	Q14289
P19525	Q9H0E2		Q96SB4	Q13247		P41279	Q15653		P17948	Q06124
P19525	P11387		Q96SB4	Q08945		P41279	Q62940		P17948	P29353
P19525	Q9Y4K3		Q96SB4	P61956		P41279	P51003		P17948	P42224
P19525	P29597		Q96SB4	D3YXK2		P41279	P17858		P17948	P40763
P19525	P0CG48		Q96SB4	O88453		P41279	Q04864		P17948	P15692
P19525	Q9H0D6		Q96SB4	P11388		P41279	Q04206		P17948	P49765
P19525	Q9UL40		Q96SB4	Q701P4		P41279	Q01201		P17948	P07947
P19525	P39423		Q96SB4	P26368		P41279	Q13546		P35916	B3KQF8
P19525	P04637		Q96SB4	P0CG48		P41279	O22795		P35916	O43915
Q9NZJ5	P41182		Q96SB4	P31946		P41279	P62888		P35916	P35916
Q9NZJ5	Q92905		Q96SB4	P61981		P41279	Q02878		P35916	P62993
Q9NZJ5	Q13217		P78362	P32121		P41279	P62277		P35916	Q9Y6K9
Q9NZJ5	Q9NZJ5		P78362	Q13618		P41279	Q9Y265		P35916	P08648
Q9NZJ5	P05198		P78362	Q15004		P41279	Q01082		P35916	P05556
Q9NZJ5	P07900		P78362	O95232		P41279	P31948		P35916	P35968
Q9NZJ5	P14625		P78362	O75400		P41279	Q8NFZ5		P35916	Q06124
Q9NZJ5	P11021		P78362	Q15287		P41279	Q12933		P35916	P29353
Q9NZJ5	O14920		P78362	P08621		P41279	Q9Y4K3		P35916	Q92529
Q9NZJ5	Q16236		P78362	Q07955		P41279	Q13748		P35916	P49767
Q9NZJ5	P58872		P78362	Q01130		P41279	P07437
Q9P2K8	P32121		P78362	P84103		P41279	P04350
Q9P2K8	Q01844		P78362	Q13243		P42679	O00555
Q9P2K8	Q15797		P78362	Q13247		P42679	P16671
Q9P2K8	Q13485		P78362	P26368		P42679	P04626
Q9P2K8	P36897		P78362	P52735		P42679	Q01844
Q9P2K8	P0CG48		P78362	P31946		P42679	B0QYK1
Q9P2K8	P62068		Q9UPE1	Q86VP6		P42679	P10721
Q9P2K8	A7KZJ9		Q9UPE1	Q15004		P42679	P07948
						P42679	P04629
						P42679	Q14289
						P42679	P49023
						P42679	P12931
