# Supplementary material for: Data on evolution of intrinsically disordered regions of the human kinome and contribution of FAK1 IDRs to cytoskeletal remodeling
Source: Data Brief. 2016 Dec 8;10:315–24. doi: 10.1016/j.dib.2016.11.099 (PMC5157709; doi:10.1016/j.dib.2016.11.099)
Supplement: Supplementary file 3 — Supplementary Table 5: 36 Kinases have IDRs extending into their kinase domains: Further analysis of the 328 kinases with IDRs flanking their KDs revealed 36 kinases with IDRs either extending into or spanning their KDs. Supplementary Table 6: 36 Kinases participate in 959 interactions: Experimentally validated PPIs of 36 kinases are derived to reveal 959 interactions. Column A depicts Uniprot IDs of 36 kinases and Column C depicts Uniprot IDs of proteins interacting with each of the 36 kinases. Supplementary Table 7: 78% of proteins in the primary interactome of FAK1 are hybrid proteins: Experimentally validated FAK1 interacting proteins are analyzed to predict intrinsic disorder using Pondr-FIT. We identify 77 of 98 proteins (78%) as hybrid proteins with at least one IDR of 25 amino acids or longer. % DO (disorder) is calculated as a percentage of disordered residues in a given protein. Supplementary Table 8: 76% of proteins in the secondary interactome of FAK1 are hybrid proteins: Experimentally validated interactions of the eleven cytoskeletal hybrid proteins are derived and analyzed to reveal 1784 interactions by 1154 proteins. These 1154 proteins are analyzed to predict their percent disorder revealing 882 proteins (76%) as hybrid proteins. We also identify 352 proteins that interact with at least two of the eleven cytoskeletal hybrid proteins. Supplementary Table 9: Comparison of molecular functions enriched by Order regions-interacting (A) or IDR-interacting (B) Proteins: Molecular functions enriched by either Interactome A (interactors using Ordered Regions) or Interactome B (interactors using IDRs) were compared against each other. Lower p-values reflect increased enrichment of a given molecular function compared between the two interactomes. Supplementary material [file mmc3.zip › 11-02-2016 Data in Brief Supplementary Table 7.xlsx]

## Sheet: Table 7
Table 7: 78% of proteins in the primary interactome of FAK1 are hybrid proteins
Legend
Protein B	Name of the protein interacting with FAK1
Uniprot ID	UniprotID of the protein interacting with FAK1
%DO_B	Percent disordered amino acid residues
DO?	"Y" If at least one IDR greater than or equal to 25AA
Region A	Intercting region of FAK1
Region A_ID	Whether region A is intrinsically disordered
Region B	Intercting region of FAK1-binding partner protein
Region B_ID	Whether region B is intrinsically disordered
Protein A	Protein B	Uniprot ID_B	% DO_B	DO?	Region A	RegionA_ID	Region B	RegionB_ID
FAK1	A4	P05067	0.305195	Y	--	--
FAK1	AMPH	P49418	0.592806	Y	IDR 2	Y	SH3	N
FAK1	ASAP1	Q9ULH1	0.471213	Y	IDR 2	Y	SH3	N
FAK1	ATG12	O94817	0.464286	Y	--	--
FAK1	BBS10	Q8TAM1	0.077455	N	--	--
FAK1	BCAR1	P56945	0.528736	Y	IDR	Y	SH3	N
FAK1	BIN1	O00499	0.107728	Y	IDR 2	Y	SH3	N
FAK1	BMX	P51813	0.226667	Y	FERM	N	PH	N
FAK1	CASL	Q14511	0.4	Y	IDR 2	Y	SH3	N
FAK1	CASS4	Q9NQ75	0.38	Y	IDR	Y
FAK1	CBL	P22681	0.55298	Y	--	--
FAK1	CCR5	P51681	0.116477	N	--	--
FAK1	CHIP	Q9UNE7	0.346535	Y	--	--
FAK1	CIB1	Q99828	0.120419	N	--	--
FAK1	CIN85	Q96B97	0.69	Y	IDR	Y	SH3	N
FAK1	CRK	P46108	0.332237	Y	--	--
FAK1	CSK	P41240	0.0488889	N	--	--	SH2	N
FAK1	CXCR4	P61073	0.173295	Y	--	--
FAK1	DAG1	Q14118	0.385475	Y	--	--
FAK1	DCC	P43146	0.279198	Y	FAT	N	P3	Y
FAK1	DOCK1	Q14185	0.169973	Y	--	--
FAK1	DX39A	O00148	0.107728	Y	--	--
FAK1	EF1G	P26641	0.194508	Y	--	--
FAK1	EGFR	P00533	0.0950413	Y	FERM	N
FAK1	ELAV1	Q15717	0.0858896	N	--	--
FAK1	EPHA2	P29317	0.112705	N	875-881	Y	SH3	N
FAK1	ES8L2	Q9H6S3	0.297902	Y	--	--
FAK1	EZRI	P15311	0.518771	Y	FERM	N	--
FAK1	F13A	P00488	0.0601093	Y	--	--
FAK1	F16P1	P09467	0.106509	N	--	--
FAK1	FAK1	Q05397	0.242395	Y	FERM	N	FAT	N
FAK1	FGR	P09769	0.0510397	N	--	--
FAK1	FYN	P06241	0.10987	N	--	--
FAK1	G3P	P04406	0.0985075	Y	--	--
FAK1	GATA4	P43694	0.69	Y	FERM	N
FAK1	GELS	P06396	0.132992	Y	--	--
FAK1	GIT1	Q9Y2X7	0.371879	Y	--	--
FAK1	GRAF2	A1A4S6	0.24	Y	IDR	Y
FAK1	GRB2	P62993	0.0875576	N	IDR2	Y
FAK1	GRB7	Q14451	0.227444	Y	Linker	Y	SH2	N
FAK1	GSK3B	P49841	0.242857	Y	FRNK	?
FAK1	HEF1	Q14511	0.4	Y	IDR	Y	SH3
FAK1	HES1	Q14469	0.589286	Y	--	--
FAK1	HS90A	P07900	0.222678	Y	--	--
FAK1	IGF1R	P08069	0.142648	Y	FERM	N	Intracellular Domain	N
FAK1	IQGA1	P46940	0.153289	Y	--	--
FAK1	IRS1	P35568	0.792271	Y	FAT	N	--
FAK1	ITA4	P13612	0.0387597	N	Indirect	--
FAK1	ITB3	P05106	0.110406	N	FERM	N	Cytoplasmic Chain	N
FAK1	ITB5	P18084	0.0500626	N	--	--
FAK1	JAK2	O60674	0.0530035	Y	--	--
FAK1	JIP3	Q9UPT6	0.475299	Y	Linker	Y	1-343	Y
FAK1	KCNJ3	P48549	0.299401	Y	--	--
FAK1	KSYK	P43405	0.080315	Y	--	--
FAK1	LPXN	O60711	0.365285	Y	--	--
FAK1	LYAM2	P16581	0.0491803	N	--	--
FAK1	LYN	P07948	0.140625	Y	C-term	Y
FAK1	MBD2	Q9UBB5	0.65	Y	FAT	N	N-term	Y
FAK1	MDM2	Q00987	0.606925	Y	FERM(F2/F3)	N
FAK1	MET	P08581	0.04	N	FERM	N
FAK1	NACAD	O15069	0.93854	Y	--	--
FAK1	Nanog	Q9H9S0	0.65	Y	FERM	N
FAK1	NASP	P49321	0.751269	Y	--	--
FAK1	NCK1	P16333	0.156499	N	--	--
FAK1	NCK2	O43639	0.147368	Y	Linker	Y	SH2
FAK1	NEC1	P29120	0.209827	Y	--	--
FAK1	NEDD8	Q15843	0.62963	Y	--	--
FAK1	NEO1	Q92859	0.302533	Y	FAT	N	LD Motif	Y
FAK1	NRF1	Q16656	0.318091	Y	--	--
FAK1	P53	P04637	0.557252	Y	FERM(F1/F2)	N	65-71	Y
FAK1	P85A	P27986	0.285912	Y	IDR 2	Y	SH3
FAK1	PARP1	P09874	0.200197	Y	--	--
FAK1	PAXI	P49023	0.560068	Y	FAT	N	LD2/4	Y
FAK1	PDC6I	Q8WUM4	0.259217	Y	--	--	Proline Rich Region	Y
FAK1	PLCG1	P19174	0.0868217	Y	Linker	Y	SH2	N
FAK1	PP1A	P62136	0.136364	N	FRNK	?	194-260 AA	N
FAK1	PP1B	P62140	0.103976	N	--	--
FAK1	PTAFR	P25105	0.0847953	Y	--	--
FAK1	PTEN	P60484	0.200993	Y	--	--
FAK1	PTH2	Q9Y3E5	0.201117	Y	--	--
FAK1	PTN11	Q06124	0.154104	Y	--	--
FAK1	PTPa	Q15257	0.08	N	FAT	N	Phosphatase Domain	??
FAK1	RAC1	P63000	0.0677083	N	--	--
FAK1	RBCC1	Q8TDY2	0.356964	Y	KD	N
FAK1	RBNS5	Q9H1K0	0.632653	Y	--	--
FAK1	RHG26	Q9UNA1	0.222359	Y	IDR 2	Y
FAK1	RL40	P62987	0.222359	N	--	--
FAK1	RS27A	P62979	0.37	Y	--	--
FAK1	SAE1	Q9UBE0	0.184971	N	--	--
FAK1	SH3K1	Q96B97	0.694737	Y	IDR	Y	SH3	N
FAK1	SHC1	P29353	0.445969	Y	Linker	Y
FAK1	SOCS1	O15524	0.35	Y	Linker	Y	KIR and SH2	N
FAK1	SOCS2	O14508	0.227273	Y	--	--
FAK1	SOCS3	O14543	0.333333	Y	Linker	Y	KIR and SH2	N
FAK1	SRC	P12931	0.164179	Y	Linker	Y	SH3	N
FAK1	SRC8	Q14247	0.369091	Y	IDR	Y	SH3	N
FAK1	SRPK1	Q96SB4	0.462595	Y	--	--
FAK1	STAP2	Q9UGK3	0.265509	Y	FERM	N	SH2-linke	N
FAK1	STAT1	P42224	0.0866667	Y	C-tail	Y
FAK1	STAT3	P40763	0.158442	Y	--	--
FAK1	TGFI1	O43294	0.444685	Y	707-1052	Y
FAK1	TLN1	Q9Y490	0.230618	Y	FAT	N	FERM	N
FAK1	TRI72	Q6ZMU5	0.0733753	N	FERM	N	B-Box	N
FAK1	TRIP6	Q15654	0.573529	Y	--	--
FAK1	TSC1	Q92574	0.530069	Y	--	--
FAK1	TSC2	P49815	0.28943	Y	KD	N	609-1080	?
FAK1	UBB	P0CG47	0.08	N	--	--
FAK1	UBC	P0CG48	0.0277372	N	--	--
FAK1	UBE2H	P62256	0.306011	Y	--	--
FAK1	YES	P07947	0.174954	Y	--	--
FAK1	ZN331	Q9NQX6	0.187905	Y	--	--
Legend
Protein B	Name of the protein interacting with FAK1
Uniprot ID	UniprotID of the protein interacting with FAK1
%DO_B	Percent disordered amino acid residues
DO?	"Y" If at least one IDR greater than or equal to 25AA
