# Supplementary material for: Data on evolution of intrinsically disordered regions of the human kinome and contribution of FAK1 IDRs to cytoskeletal remodeling
Source: Data Brief. 2016 Dec 8;10:315–24. doi: 10.1016/j.dib.2016.11.099 (PMC5157709; doi:10.1016/j.dib.2016.11.099)
Supplement: Supplementary file 3 — Supplementary Table 5: 36 Kinases have IDRs extending into their kinase domains: Further analysis of the 328 kinases with IDRs flanking their KDs revealed 36 kinases with IDRs either extending into or spanning their KDs. Supplementary Table 6: 36 Kinases participate in 959 interactions: Experimentally validated PPIs of 36 kinases are derived to reveal 959 interactions. Column A depicts Uniprot IDs of 36 kinases and Column C depicts Uniprot IDs of proteins interacting with each of the 36 kinases. Supplementary Table 7: 78% of proteins in the primary interactome of FAK1 are hybrid proteins: Experimentally validated FAK1 interacting proteins are analyzed to predict intrinsic disorder using Pondr-FIT. We identify 77 of 98 proteins (78%) as hybrid proteins with at least one IDR of 25 amino acids or longer. % DO (disorder) is calculated as a percentage of disordered residues in a given protein. Supplementary Table 8: 76% of proteins in the secondary interactome of FAK1 are hybrid proteins: Experimentally validated interactions of the eleven cytoskeletal hybrid proteins are derived and analyzed to reveal 1784 interactions by 1154 proteins. These 1154 proteins are analyzed to predict their percent disorder revealing 882 proteins (76%) as hybrid proteins. We also identify 352 proteins that interact with at least two of the eleven cytoskeletal hybrid proteins. Supplementary Table 9: Comparison of molecular functions enriched by Order regions-interacting (A) or IDR-interacting (B) Proteins: Molecular functions enriched by either Interactome A (interactors using Ordered Regions) or Interactome B (interactors using IDRs) were compared against each other. Lower p-values reflect increased enrichment of a given molecular function compared between the two interactomes. Supplementary material [file mmc3.zip › 11-02-2016 Data in Brief Supplementary Table 8.xlsx]

## Sheet: Table 8
Table 8: 76% of proteins in the secondary interactome of FAK1 are hybrid proteins
Legend
Name		Names of the 11 cytoskeletal hybrid proteins
Uniprot_A		Uniprot IDs of the 11 cytoskeletal hybrid proteins
Uniprot_B		Uniprot IDs of the proteins interacting with 11 cytoskeletal hybrid proteins
N		Length of the interacting proteins
% DO		% disorder in the interacting proteins
longIDR		length of the longest IDR in AA residues
Int		Number of 11 cytoskeletal hybrid proteins the interactor interacts with (e.g., P00519 interacts with 7 of 11 cytoskeletal proteins)
Name	UniProt_A	Uniprot_B	N	% DO	longIDR	Int		Name	Uniprot_A	Uniprot_B	N	% DO	longIDR	Int
Cas	P56945	P00519	1130	0.489	305	7		FYN	P06241	Q16620	822	0.111	29	1
Cas	P56945	P60709	375	0.109	14	2		FYN	P06241	Q13415	861	0.408	322	1
Cas	P56945	Q96IF1	538	0.533	199	1		FYN	P06241	Q9NWQ8	432	0.852	116	1
Cas	P56945	A7KAX9	2087	0.551	225	4		FYN	P06241	Q13177	524	0.338	82	2
Cas	P56945	P15693	540	0.113	18	2		FYN	P06241	P23760	479	0.61	124	2
Cas	P56945	Q9C8D6	134	0.149	12	2		FYN	P06241	P23759	520	0.535	151	3
Cas	P56945	P30560	424	0.288	50	4		FYN	P06241	P09619	1106	0.135	82	4
Cas	P56945	P46108	304	0.322	36	6		FYN	P06241	Q13087	525	0.145	30	3
Cas	P56945	P22681	906	0.552	350	7		FYN	P06241	P16284	738	0.136	41	2
Cas	P56945	O75815	825	0.265	52	2		FYN	P06241	P27986	724	0.279	70	8
Cas	P56945	Q8WV28	456	0.763	303	3		FYN	P06241	O00459	728	0.341	84	4
Cas	P56945	P42574	277	0.206	41	3		FYN	P06241	P98161	4303	0.098	71	6
Cas	P56945	Q9Y5K6	639	0.455	69	3		FYN	P06241	Q03405	335	0.078	8	1
Cas	P56945	P60953	191	0.084	13	3		FYN	P06241	P19174	1290	0.086	49	4
Cas	P56945	P46109	303	0.32	46	6		FYN	P06241	P16885	1265	0.065	26	3
Cas	P56945	Q6UVK1	2322	0.114	46	1		FYN	P06241	O14939	933	0.115	41	3
Cas	P56945	P33269	512	0.084	19	1		FYN	P06241	P28340	1107	0.118	81	2
Cas	P56945	Q14185	1865	0.165	251	4		FYN	P06241	O14974	1030	0.739	448	1
Cas	P56945	Q14209	437	0.492	92	1		FYN	P06241	O95685	299	0.318	94	1
Cas	P56945	O43281	561	0.661	194	3		FYN	P06241	O43900	615	0.489	253	3
Cas	P56945	P00533	1210	0.091	39	7		FYN	P06241	Q05655	676	0.058	14	3
Cas	P56945	P03372	595	0.277	59	3		FYN	P06241	Q02156	737	0.214	90	2
Cas	P56945	P07332	822	0.364	73	2		FYN	P06241	P24723	683	0.111	32	2
Cas	P56945	Q9H0Q3	95	0.421	14	1		FYN	P06241	Q04759	706	0.093	39	1
Cas	P56945	O15117	783	0.814	428	5		FYN	P06241	Q05513	592	0.182	49	2
Cas	P56945	P06241	537	0.108	35	6		FYN	P06241	Q9BXM0	1461	0.454	152	2
Cas	P56945	Q92947	438	0.137	28	2		FYN	P06241	Q05397	1052	0.242	115	9
Cas	P56945	Q9SDQ4	921	0.065	27	3		FYN	P06241	Q14289	1009	0.145	33	6
Cas	P56945	P62993	217	0.088	15	8		FYN	P06241	Q06124	597	0.149	42	5
Cas	P56945	P06396	782	0.124	24	5		FYN	P06241	P29074	926	0.189	141	2
Cas	P56945	P08631	526	0.165	26	2		FYN	P06241	P54829	565	0.251	87	1
Cas	P56945	P41151	495	0.568	89	2		FYN	P06241	P18433	802	0.273	106	3
Cas	P56945	P11021	654	0.213	37	3		FYN	P06241	P08575	1304	0.275	194	4
Cas	P56945	Q02363	134	0.515	33	1		FYN	P06241	P23469	700	0.11	46	2
Cas	P56945	O15357	1258	0.368	306	4		FYN	P06241	P10586	1907	0.098	42	2
Cas	P56945	P18084	799	0.049	9	5		FYN	P06241	P23471	2315	0.293	239	3
Cas	P56945	P06239	509	0.053	14	4		FYN	P06241	P49023	591	0.56	284	7
Cas	P56945	P07948	512	0.141	62	3		FYN	P06241	P04049	648	0.239	126	2
Cas	P56945	P45983	427	0.155	50	4		FYN	P06241	Q13905	1077	0.446	165	6
Cas	P56945	P50281	582	0.175	30	1		FYN	P06241	P20936	1047	0.148	44	4
Cas	P56945	P16333	377	0.143	19	7		FYN	P06241	Q86UR5	1692	0.668	389	1
Cas	P56945	Q14511	834	0.399	58	4		FYN	P06241	Q9UQ26	1411	0.664	467	1
Cas	P56945	O15259	732	0.27	59	2		FYN	P06241	Q8TB24	985	0.406	329	3
Cas	P56945	P27986	724	0.279	70	8		FYN	P06241	Q8IWN7	2480	0.84	736	1
Cas	P56945	P98161	4303	0.098	71	6		FYN	P06241	P78345	283	0.339	70	3
Cas	P56945	O14495	311	0.145	33	1		FYN	P06241	P10301	218	0.28	37	3
Cas	P56945	O75807	674	0.843	264	1		FYN	P06241	Q9NQC3	1192	0.455	227	2
Cas	P56945	Q9Y5P8	575	0.198	81	2		FYN	P06241	Q96GP6	870	0.471	316	1
Cas	P56945	Q05397	1052	0.242	115	9		FYN	P06241	O75056	442	0.848	262	1
Cas	P56945	Q14289	1009	0.145	33	6		FYN	P06241	O75326	666	0.068	34	1
Cas	P56945	P18031	435	0.244	43	4		FYN	P06241	Q9NZV5	590	0.193	46	2
Cas	P56945	Q06124	597	0.149	42	5		FYN	P06241	Q15427	424	0.59	231	1
Cas	P56945	Q05209	780	0.494	188	3		FYN	P06241	O14492	632	0.343	91	1
Cas	P56945	P18433	802	0.273	106	3		FYN	P06241	O60880	128	0.203	10	2
Cas	P56945	P10586	1907	0.098	42	2		FYN	P06241	P78314	561	0.599	299	1
Cas	P56945	Q9HD43	1115	0.182	20	1		FYN	P06241	Q9BYB0	1731	0.66	367	3
Cas	P56945	P49023	591	0.56	284	7		FYN	P06241	P29353	583	0.441	131	4
Cas	P56945	P62826	216	0.12	17	2		FYN	P06241	Q13796	1616	0.752	231	2
Cas	P56945	Q13905	1077	0.446	165	6		FYN	P06241	Q9Y3P8	196	0.653	40	1
Cas	P56945	P31947	248	0.27	25	2		FYN	P06241	Q86WV1	359	0.337	78	2
Cas	P56945	Q9BRG2	576	0.314	143	2		FYN	P06241	O75563	359	0.37	59	1
Cas	P56945	Q8N5H7	860	0.49	199	2		FYN	P06241	Q13291	335	0.087	13	1
Cas	P56945	Q96B97	665	0.693	336	4		FYN	P06241	O60721	1099	0.53	233	1
Cas	P56945	Q07889	1333	0.269	321	5		FYN	P06241	P37840	140	0.429	40	1
Cas	P56945	P12931	536	0.16	64	8		FYN	P06241	Q9UMY4	172	0.134	19	1
Cas	P56945	Q9C0H9	1055	0.693	265	3		FYN	P06241	Q15036	470	0.317	65	3
Cas	P56945	P55016	1095	0.073	31	2		FYN	P06241	O60493	162	0.154	14	3
Cas	P56945	Q9QWI6	1250	0.684	267	3		FYN	P06241	Q9Y5X2	465	0.256	66	1
Cas	P56945	Q07912	1038	0.43	182	6		FYN	P06241	O15524	211	0.346	42	3
Cas	P56945	Q86VB0	385	0.179	46	1		FYN	P06241	Q07889	1333	0.269	321	5
Cas	P56945	Q9HBL0	1735	0.643	552	2		FYN	P06241	Q07890	1332	0.239	106	4
Cas	P56945	Q68CZ2	1445	0.471	127	2		FYN	P06241	P08047	785	0.762	170	3
Cas	P56945	Q15654	476	0.571	197	4		FYN	P06241	Q9NYA1	384	0.104	16	1
Cas	P56945	P68366	448	0.085	18	3		FYN	P06241	Q9NRA0	654	0.378	142	1
Cas	P56945	P68369	451	0.089	21	1		FYN	P06241	P16150	400	0.902	257	1
Cas	P56945	P0CG48	685	0.028	10	10		FYN	P06241	P12931	536	0.16	64	8
Cas	P56945	Q96PU4	802	0.216	45	2		FYN	P06241	P42224	750	0.081	17	3
Cas	P56945	P18206	1134	0.274	82	5		FYN	P06241	Q9H5I1	410	0.088	13	2
Cas	P56945	Q9H270	941	0.082	27	1		FYN	P06241	P43405	635	0.076	26	4
Cas	P56945	Q04917	246	0.24	39	2		FYN	P06241	O15056	1496	0.315	159	1
Cas	P56945	P63104	245	0.278	23	5		FYN	P06241	Q8CI15	382	0.084	18	1
Cas	P56945	Q15942	572	0.677	378	1		FYN	P06241	Q9JIA7	617	0.284	117	1
Crk	P46108	P80404	500	0.054	12	1		FYN	P06241	O15273	167	0.371	23	1
Crk	P46108	Q8IZP0	508	0.608	280	4		FYN	P06241	Q9BXT4	1180	0.173	152	1
Crk	P46108	P00519	1130	0.489	305	7		FYN	P06241	O43493	480	0.787	359	2
Crk	P46108	P42684	1182	0.447	173	4		FYN	P06241	P04216	161	0.143	10	1
Crk	P46108	P51816	1311	0.699	191	1		FYN	P06241	P42167	454	0.626	141	1
Crk	P46108	Q9NRZ5	378	0.071	18	1		FYN	P06241	Q07912	1038	0.43	182	6
Crk	P46108	O43918	545	0.53	97	3		FYN	P06241	O75674	476	0.389	81	2
Crk	P46108	Q9Y2D5	859	0.844	164	2		FYN	P06241	Q9BWF2	469	0.354	59	1
Crk	P46108	Q13023	2319	0.491	188	3		FYN	P06241	Q6PIZ9	186	0.613	83	2
Crk	P46108	O95782	977	0.164	139	2		FYN	P06241	Q9HCM9	518	0.191	69	2
Crk	P46108	Q96CW1	435	0.09	14	2		FYN	P06241	Q9Y210	931	0.151	42	3
Crk	P46108	Q9BWW9	433	0.349	105	3		FYN	P06241	Q9HBA0	871	0.158	76	2
Crk	P46108	Q68EM7	881	0.493	371	2		FYN	P06241	Q9UJT2	592	0.47	96	1
Crk	P46108	A7KAX9	2087	0.551	225	4		FYN	P06241	P68363	451	0.089	21	2
Crk	P46108	O15085	1522	0.501	167	2		FYN	P06241	Q13748	450	0.082	18	2
Crk	P46108	O43150	1006	0.33	189	4		FYN	P06241	P68366	448	0.085	18	3
Crk	P46108	Q8TDY4	903	0.3	161	1		FYN	P06241	O00294	542	0.633	319	1
Crk	P46108	P54253	815	0.58	140	2		FYN	P06241	Q9NRJ4	1543	0.452	161	2
Crk	P46108	O75366	819	0.043	13	1		FYN	P06241	P42681	527	0.135	50	2
Crk	P46108	P00520	1123	0.507	517	1		FYN	P06241	P29597	1187	0.113	29	1
Crk	P46108	Q05764	725	0.434	232	2		FYN	P06241	Q06418	890	0.157	79	2
Crk	P46108	P10608	418	0.182	29	1		FYN	P06241	Q80X56	500	0.098	28	1
Crk	P46108	Q9QWY8	1147	0.466	365	2		FYN	P06241	Q96PU4	802	0.216	45	2
Crk	P46108	P11274	1271	0.358	108	4		FYN	P06241	Q13432	240	0.342	68	1
Crk	P46108	A9UF07	1790	0.497	305	1		FYN	P06241	P15498	845	0.127	43	3
Crk	P46108	Q8WV28	456	0.763	303	3		FYN	P06241	Q96RL7	3174	0.055	25	1
Crk	P46108	P15056	766	0.341	75	2		FYN	P06241	P42768	502	0.701	210	3
Crk	P46108	O60885	1362	0.835	591	1		FYN	P06241	Q92558	559	0.651	272	2
Crk	P46108	O43683	1085	0.254	94	1		FYN	P06241	Q9Y6W5	498	0.661	264	2
Crk	P46108	Q9NQ75	786	0.379	80	1		FYN	P06241	Q9UMN6	2715	0.653	418	2
Crk	P46108	P20810	708	0.993	385	3		FYN	P06241	O43516	503	1	503	2
Crk	P46108	Q13191	982	0.532	167	5		FYN	P06241	Q9Y3S1	2297	0.717	336	1
Crk	P46108	Q9ULV8	474	0.222	67	3		FYN	P06241	Q91YD9	501	0.595	125	1
Crk	P46108	Q9NPY3	652	0.299	115	1		FYN	P06241	P18887	633	0.536	153	1
Crk	P46108	P55287	796	0.089	24	1		FYN	P06241	P07947	543	0.173	83	3
Crk	P46108	Q9HCU4	2923	0.179	166	2		FYN	P06241	Q96MU7	727	0.763	347	2
Crk	P46108	P26992	372	0.218	49	2		FYN	P06241	P43403	619	0.2	74	3
Crk	P46108	P78357	1384	0.076	56	3		FYN	P06241	Q90VU7	206	0.141	17	2
Crk	P46108	P46109	303	0.32	46	6		Pxn	P49023	P00519	1130	0.489	305	7
Crk	P46108	P55060	971	0.037	16	3		Pxn	P49023	P21399	889	0.026	14	1
Crk	P46108	Q7Z408	3487	0.041	25	2		Pxn	P49023	P23526	432	0.051	10	1
Crk	P46108	Q64010	304	0.319	36	1		Pxn	P49023	P25054	2843	0.762	503	1
Crk	P46108	O75553	588	0.524	107	2		Pxn	P49023	P10275	919	0.427	202	4
Crk	P46108	Q9UJV9	622	0.211	118	2		Pxn	P49023	Q14155	803	0.276	73	1
Crk	P46108	P26196	483	0.211	87	1		Pxn	P49023	Q9ULH1	1129	0.467	359	3
Crk	P46108	Q9UK85	242	0.293	41	2		Pxn	P49023	O43150	1006	0.33	189	4
Crk	P46108	O14490	977	0.491	140	3		Pxn	P49023	P30560	424	0.288	50	4
Crk	P46108	Q9P1A6	1054	0.542	112	3		Pxn	P49023	P56945	870	0.521	132	7
Crk	P46108	O95886	979	0.705	231	3		Pxn	P49023	P10415	239	0.272	43	1
Crk	P46108	Q9Y2H0	992	0.626	161	3		Pxn	P49023	P11274	1271	0.358	108	4
Crk	P46108	Q92988	240	0.533	79	3		Pxn	P49023	P10417	236	0.186	23	1
Crk	P46108	P50570	870	0.218	125	3		Pxn	P49023	P42574	277	0.206	41	3
Crk	P46108	Q14185	1865	0.165	251	4		Pxn	P49023	P22681	906	0.552	350	7
Crk	P46108	Q8IZD9	2030	0.18	154	3		Pxn	P49023	P35520	551	0.172	75	1
Crk	P46108	Q8TEW6	326	0.138	24	4		Pxn	P49023	P60953	191	0.084	13	3
Crk	P46108	Q7L190	304	0.477	90	1		Pxn	P49023	P13688	349	0.259	71	3
Crk	P46108	Q86Y01	620	0.379	127	1		Pxn	P49023	Q00610	1675	0.045	21	2
Crk	P46108	Q9H1R2	295	0.329	49	3		Pxn	P49023	Q70SY1	520	0.617	78	1
Crk	P46108	Q6P2E9	1401	0.425	255	1		Pxn	P49023	P46108	304	0.322	36	6
Crk	P46108	O43281	561	0.661	194	3		Pxn	P49023	P46109	303	0.32	46	6
Crk	P46108	P00533	1210	0.091	39	7		Pxn	P49023	P41240	450	0.049	11	4
Crk	P46108	Q9UL18	133	0.105	14	1		Pxn	P49023	Q16854	277	0.162	41	1
Crk	P46108	Q9UKV8	859	0.07	21	1		Pxn	P49023	O60496	412	0.318	61	3
Crk	P46108	Q9Y2J2	1087	0.533	140	3		Pxn	P49023	P00533	1210	0.091	39	7
Crk	P46108	P29320	983	0.085	23	1		Pxn	P49023	P54762	984	0.067	22	1
Crk	P46108	P54753	998	0.099	29	2		Pxn	P49023	P02751	2386	0.224	60	5
Crk	P46108	O15197	1021	0.102	29	1		Pxn	P49023	P06241	537	0.108	35	6
Crk	P46108	P42566	896	0.562	142	3		Pxn	P49023	Q13480	694	0.774	220	4
Crk	P46108	P04626	1255	0.165	136	4		Pxn	P49023	P22102	1010	0.029	8	1
Crk	P46108	P21860	1342	0.262	306	3		Pxn	P49023	Q9Y2X7	761	0.367	97	2
Crk	P46108	Q15303	1308	0.116	72	2		Pxn	P49023	Q14161	759	0.41	186	1
Crk	P46108	O43909	919	0.084	32	3		Pxn	P49023	Q9SDQ4	921	0.065	27	3
Crk	P46108	O00254	374	0.045	12	3		Pxn	P49023	P62993	217	0.088	15	8
Crk	P46108	O15360	1455	0.096	48	3		Pxn	P49023	P49840	483	0.321	101	1
Crk	P46108	P48023	281	0.448	31	3		Pxn	P49023	P49841	420	0.24	54	1
Crk	P46108	Q14296	549	0.275	49	1		Pxn	P49023	P06396	782	0.124	24	5
Crk	P46108	P31994	310	0.239	47	3		Pxn	P49023	Q9Z272	770	0.37	88	1
Crk	P46108	P31995	323	0.235	49	3		Pxn	P49023	P08069	1367	0.14	54	3
Crk	P46108	P11362	822	0.203	59	2		Pxn	P49023	Q13418	452	0.086	14	1
Crk	P46108	P21333	2647	0.064	36	3		Pxn	P49023	P13612	1032	0.037	19	1
Crk	P46108	O75369	2602	0.033	23	1		Pxn	P49023	P23229	1130	0.094	20	2
Crk	P46108	Q14315	2725	0.098	42	2		Pxn	P49023	Q13797	1035	0.074	26	1
Crk	P46108	P17948	1338	0.077	51	1		Pxn	P49023	P06756	1048	0.061	34	2
Crk	P46108	Q8WU20	508	0.703	186	3		Pxn	P49023	P05556	798	0.119	42	2
Crk	P46108	O15117	783	0.814	428	5		Pxn	P49023	P05106	788	0.1	26	3
Crk	P46108	P06241	537	0.108	35	6		Pxn	P49023	P18084	799	0.049	9	5
Crk	P46108	Q13480	694	0.774	220	4		Pxn	P49023	P06239	509	0.053	14	4
Crk	P46108	Q9UBS5	961	0.144	96	2		Pxn	P49023	P53667	647	0.201	72	1
Crk	P46108	P16383	781	0.446	149	2		Pxn	P49023	P28482	360	0.081	15	3
Crk	P46108	P10912	638	0.241	45	1		Pxn	P49023	P27361	379	0.119	32	1
Crk	P46108	Q9NZM4	1560	0.782	397	2		Pxn	P49023	P45983	427	0.155	50	4
Crk	P46108	P14770	177	0.09	8	1		Pxn	P49023	P42679	507	0.116	42	2
Crk	P46108	P62993	217	0.088	15	8		Pxn	P49023	P16333	377	0.143	19	7
Crk	P46108	O15399	1336	0.333	165	1		Pxn	P49023	Q9GZM8	345	0.501	72	2
Crk	P46108	Q9C0E4	1043	0.352	157	1		Pxn	P49023	Q14511	834	0.399	58	4
Crk	P46108	P06865	529	0.038	11	2		Pxn	P49023	P35240	595	0.462	181	1
Crk	P46108	P30480	362	0.199	28	1		Pxn	P49023	P11940	636	0.332	154	1
Crk	P46108	O43390	633	0.43	224	2		Pxn	P49023	Q13153	545	0.402	126	2
Crk	P46108	P47928	161	0.621	49	2		Pxn	P49023	O75914	559	0.343	107	1
Crk	P46108	P08069	1367	0.14	54	3		Pxn	P49023	Q9NVD7	372	0.293	96	1
Crk	P46108	O15357	1258	0.368	306	4		Pxn	P49023	O15530	556	0.264	85	2
Crk	P46108	P06213	1382	0.142	54	2		Pxn	P49023	P27986	724	0.279	70	8
Crk	P46108	P35568	1242	0.789	274	3		Pxn	P49023	P98161	4303	0.098	71	6
Crk	P46108	Q9Y4H2	1338	0.756	483	1		Pxn	P49023	P30613	574	0.047	20	1
Crk	P46108	O14654	1257	0.644	425	2		Pxn	P49023	Q9Y2S0	133	0.338	29	1
Crk	P46108	Q9H9L3	353	0.521	106	3		Pxn	P49023	P67775	309	0.113	18	1
Crk	P46108	P18084	799	0.049	9	5		Pxn	P49023	Q13362	524	0.158	54	1
Crk	P46108	P35570	1235	0.748	258	1		Pxn	P49023	Q05397	1052	0.242	115	9
Crk	P46108	Q9Y2W7	256	0.246	35	1		Pxn	P49023	P23467	1997	0.047	15	3
Crk	P46108	P35968	1356	0.097	77	3		Pxn	P49023	P08575	1304	0.275	194	4
Crk	P46108	Q07666	443	0.7	166	3		Pxn	P49023	P23470	1445	0.253	199	2
Crk	P46108	Q14807	665	0.316	86	1		Pxn	P49023	Q12913	1337	0.157	62	3
Crk	P46108	P10721	976	0.062	19	4		Pxn	P49023	Q15262	1439	0.065	25	1
Crk	P46108	P49916	1009	0.201	80	2		Pxn	P49023	Q16827	1216	0.069	36	2
Crk	P46108	Q92918	833	0.313	197	4		Pxn	P49023	P23471	2315	0.293	239	3
Crk	P46108	Q9Y4K4	846	0.226	120	2		Pxn	P49023	P16581	610	0.048	16	3
Crk	P46108	P31152	587	0.245	62	1		Pxn	P49023	P34152	1090	0.268	139	2
Crk	P46108	P45983	427	0.155	50	4		Pxn	P49023	Q92930	207	0.155	12	1
Crk	P46108	Q9NQ76	525	0.81	157	3		Pxn	P49023	P20936	1047	0.148	44	4
Crk	P46108	Q8TDZ2	1067	0.314	87	2		Pxn	P49023	Q8NFH8	660	0.668	276	1
Crk	P46108	Q8IUG5	2567	0.496	480	1		Pxn	P49023	Q99942	180	0.461	49	1
Crk	P46108	P16333	377	0.143	19	7		Pxn	P49023	Q80XA6	521	0.745	249	1
Crk	P46108	Q14511	834	0.399	58	4		Pxn	P49023	P49743	458	0.507	124	1
Crk	P46108	O94856	1347	0.224	110	2		Pxn	P49023	P31431	198	0.712	101	1
Crk	P46108	P43699	371	0.739	147	3		Pxn	P49023	Q9BX66	1292	0.656	141	2
Crk	P46108	Q13285	461	0.28	99	2		Pxn	P49023	P12931	536	0.16	64	8
Crk	P46108	P04629	796	0.089	23	1		Pxn	P49023	P43405	635	0.076	26	4
Crk	P46108	O95157	252	0.393	74	2		Pxn	P49023	P55016	1095	0.073	31	2
Crk	P46108	P20774	298	0.101	13	2		Pxn	P49023	Q62417	1290	0.613	218	2
Crk	P46108	Q9UBM4	332	0.286	45	1		Pxn	P49023	O43294	461	0.443	114	2
Crk	P46108	P23759	520	0.535	151	3		Pxn	P49023	Q9Y490	2541	0.224	86	3
Crk	P46108	Q9Y5I3	950	0.237	70	1		Pxn	P49023	Q15654	476	0.571	197	4
Crk	P46108	Q9Y5I2	948	0.209	84	1		Pxn	P49023	P68363	451	0.089	21	2
Crk	P46108	Q9Y5I1	949	0.231	122	1		Pxn	P49023	Q13748	450	0.082	18	2
Crk	P46108	Q9UN75	941	0.228	57	1		Pxn	P49023	Q9NY65	449	0.06	19	1
Crk	P46108	Q9Y5H9	948	0.217	61	1		Pxn	P49023	P23258	451	0.058	11	1
Crk	P46108	Q9Y5H8	950	0.207	56	1		Pxn	P49023	Q9NRH3	451	0.071	16	1
Crk	P46108	Q9Y5H7	936	0.222	61	1		Pxn	P49023	P0CG48	685	0.028	10	10
Crk	P46108	Q9UN73	950	0.211	57	1		Pxn	P49023	P47192	221	0.163	14	2
Crk	P46108	Q9UN72	937	0.233	125	1		Pxn	P49023	P19320	739	0.051	9	3
Crk	P46108	Q9Y5H6	950	0.177	56	1		Pxn	P49023	P18206	1134	0.274	82	5
Crk	P46108	Q9Y5H5	950	0.228	118	1		Pxn	P49023	Q09463	235	0.549	54	1
Crk	P46108	P16234	1089	0.111	65	1		Src	P12931	Q59EW6	1491	0.284	120	2
Crk	P46108	P09619	1106	0.135	82	4		Src	P12931	Q8IZP0	508	0.608	280	4
Crk	P46108	Q13087	525	0.145	30	3		Src	P12931	P00519	1130	0.489	305	7
Crk	P46108	Q9H792	1746	0.544	285	1		Src	P12931	P42684	1182	0.447	173	4
Crk	P46108	Q9LV48	652	0.544	146	2		Src	P12931	Q15027	740	0.282	54	1
Crk	P46108	Q9XI96	699	0.558	183	1		Src	P12931	P68133	377	0.074	9	4
Crk	P46108	O75167	634	0.838	313	2		Src	P12931	P60709	375	0.109	14	2
Crk	P46108	P27986	724	0.279	70	8		Src	P12931	P12814	892	0.039	20	2
Crk	P46108	O00459	728	0.341	84	4		Src	P12931	O43184	909	0.193	140	1
Crk	P46108	Q92569	461	0.284	72	3		Src	P12931	Q13444	863	0.265	127	2
Crk	P46108	O15162	318	0.336	90	3		Src	P12931	P07550	413	0.121	27	1
Crk	P46108	Q9UL42	364	0.126	31	1		Src	P12931	P13945	408	0.189	32	1
Crk	P46108	Q9NUX5	634	0.052	9	1		Src	P12931	P25098	689	0.089	26	2
Crk	P46108	Q8ND30	876	0.373	63	1		Src	P12931	Q8N556	730	0.532	113	1
Crk	P46108	P62136	330	0.13	19	1		Src	P12931	Q8N4X5	818	0.5	186	1
Crk	P46108	O43900	615	0.489	253	3		Src	P12931	P35869	848	0.242	60	1
Crk	P46108	Q9BXM0	1461	0.454	152	2		Src	P12931	O43918	545	0.53	97	3
Crk	P46108	P62333	389	0.141	31	1		Src	P12931	Q9Y2D5	859	0.844	164	2
Crk	P46108	Q05397	1052	0.242	115	9		Src	P12931	Q13023	2319	0.491	188	3
Crk	P46108	Q14289	1009	0.145	33	6		Src	P12931	P31749	480	0.183	34	2
Crk	P46108	P18031	435	0.244	43	4		Src	P12931	Q96Q35	445	0.474	55	1
Crk	P46108	Q06124	597	0.149	42	5		Src	P12931	Q6UB99	2663	0.789	595	1
Crk	P46108	P29074	926	0.189	141	2		Src	P12931	P04083	346	0.104	9	2
Crk	P46108	P49023	591	0.56	284	7		Src	P12931	P07355	339	0.077	20	1
Crk	P46108	P15918	1043	0.159	38	1		Src	P12931	Q9BWW9	433	0.349	105	3
Crk	P46108	P47736	663	0.416	238	2		Src	P12931	P10275	919	0.427	202	4
Crk	P46108	Q13905	1077	0.446	165	6		Src	P12931	Q07960	439	0.239	53	1
Crk	P46108	Q96D71	796	0.729	281	1		Src	P12931	Q68EM7	881	0.493	371	2
Crk	P46108	P07949	1114	0.063	21	2		Src	P12931	A7KAX9	2087	0.551	225	4
Crk	P46108	O76081	388	0.454	136	1		Src	P12931	Q9NRY4	1499	0.179	67	1
Crk	P46108	P49802	495	0.196	43	1		Src	P12931	O14497	2285	0.763	1019	1
Crk	P46108	Q8TB24	985	0.406	329	3		Src	P12931	P27540	789	0.584	226	1
Crk	P46108	P78345	283	0.339	70	3		Src	P12931	P36575	388	0.103	20	1
Crk	P46108	P10301	218	0.28	37	3		Src	P12931	P49407	418	0.218	65	1
Crk	P46108	Q15858	1988	0.242	193	2		Src	P12931	P32121	409	0.11	15	1
Crk	P46108	Q9Y3L3	701	0.442	211	2		Src	P12931	Q9ULH1	1129	0.467	359	3
Crk	P46108	Q96B97	665	0.693	336	4		Src	P12931	O43150	1006	0.33	189	4
Crk	P46108	Q9UPX8	1470	0.683	241	2		Src	P12931	Q96NS5	453	0.249	67	2
Crk	P46108	Q9BYB0	1731	0.66	367	3		Src	P12931	Q9ZSY2	410	0.234	59	1
Crk	P46108	Q15464	509	0.635	101	2		Src	P12931	Q8LBA0	223	0.112	14	1
Crk	P46108	P29353	583	0.441	131	4		Src	P12931	P05023	1023	0.122	63	2
Crk	P46108	P84022	425	0.207	67	2		Src	P12931	P23634	1241	0.139	62	1
Crk	P46108	Q15036	470	0.317	65	3		Src	P12931	P30530	894	0.164	41	1
Crk	P46108	O60493	162	0.154	14	3		Src	P12931	P07140	649	0.1	17	1
Crk	P46108	Q9UNH6	387	0.127	29	1		Src	P12931	Q05764	725	0.434	232	2
Crk	P46108	O15524	211	0.346	42	3		Src	P12931	P25962	400	0.22	39	1
Crk	P46108	Q07889	1333	0.269	321	5		Src	P12931	Q80YS6	731	0.542	121	1
Crk	P46108	Q07890	1332	0.239	106	4		Src	P12931	P15693	540	0.113	18	2
Crk	P46108	P08047	785	0.762	170	3		Src	P12931	P17708	333	0.09	12	1
Crk	P46108	Q96T58	3664	0.752	1016	1		Src	P12931	Q8R5G7	1538	0.269	117	1
Crk	P46108	P35326	72	0.458	17	2		Src	P12931	P29066	418	0.218	65	1
Crk	P46108	P12931	536	0.16	64	8		Src	P12931	Q9C8D6	134	0.149	12	2
Crk	P46108	Q9C0H9	1055	0.693	265	3		Src	P12931	Q3EBR4	453	0.088	20	1
Crk	P46108	P42229	794	0.115	23	3		Src	P12931	Q9FL63	614	0.109	15	1
Crk	P46108	P51692	787	0.107	14	3		Src	P12931	P30560	424	0.288	50	4
Crk	P46108	Q9H5I1	410	0.088	13	2		Src	P12931	P56945	870	0.521	132	7
Crk	P46108	P17600	705	0.573	293	3		Src	P12931	P11274	1271	0.358	108	4
Crk	P46108	Q9QWI6	1250	0.684	267	3		Src	P12931	P51813	675	0.224	47	2
Crk	P46108	P17542	331	0.731	137	1		Src	P12931	Q63767	968	0.489	130	2
Crk	P46108	Q9NYB0	399	0.471	119	1		Src	P12931	Q86X55	608	0.217	62	1
Crk	P46108	O43493	480	0.787	359	2		Src	P12931	P20810	708	0.993	385	3
Crk	P46108	Q8NI27	1593	0.326	415	1		Src	P12931	Q03135	178	0.101	11	3
Crk	P46108	Q07912	1038	0.43	182	6		Src	P12931	P51636	162	0.247	10	2
Crk	P46108	Q13625	1128	0.696	211	1		Src	P12931	P22681	906	0.552	350	7
Crk	P46108	Q9ULW0	747	0.383	81	1		Src	P12931	Q13191	982	0.532	167	5
Crk	P46108	Q9HCM9	518	0.191	69	2		Src	P12931	Q9ULV8	474	0.222	67	3
Crk	P46108	Q6IQ55	1244	0.464	207	1		Src	P12931	Q75N03	491	0.723	284	1
Crk	P46108	P57075	661	0.042	18	1		Src	P12931	P78396	465	0.08	10	1
Crk	P46108	Q8TF42	649	0.077	39	1		Src	P12931	P20248	432	0.264	76	1
Crk	P46108	P0CG48	685	0.028	10	10		Src	P12931	P24385	295	0.166	39	1
Crk	P46108	P15498	845	0.127	43	3		Src	P12931	Q9Y5K6	639	0.455	69	3
Crk	P46108	Q92558	559	0.651	272	2		Src	P12931	P20138	364	0.277	61	1
Crk	P46108	O00401	505	0.626	125	1		Src	P12931	P16671	472	0.057	14	2
Crk	P46108	Q9UMN6	2715	0.653	418	2		Src	P12931	P16070	742	0.69	224	3
Crk	P46108	P30291	646	0.497	225	1		Src	P12931	P15529	392	0.204	39	1
Crk	P46108	O14980	1071	0.033	14	2		Src	P12931	P13987	128	0.133	8	2
Crk	P46108	P43403	619	0.2	74	3		Src	P12931	P48960	835	0.079	24	1
Dock	Q14185	P00519	1130	0.489	305	7		Src	P12931	P30307	473	0.395	61	1
Dock	Q14185	O15084	1053	0.073	12	1		Src	P12931	Q16543	378	0.452	104	1
Dock	Q14185	P56945	870	0.521	132	7		Src	P12931	Q9H5V8	836	0.109	60	2
Dock	Q14185	P46108	304	0.322	36	6		Src	P12931	P12830	882	0.073	23	3
Dock	Q14185	Q13616	776	0.094	28	1		Src	P12931	P33151	784	0.189	49	1
Dock	Q14185	Q92556	727	0.121	23	1		Src	P12931	Q00535	292	0.051	11	2
Dock	Q14185	Q96JJ3	720	0.174	33	1		Src	P12931	P46527	198	0.768	106	1
Dock	Q14185	P06241	537	0.108	35	6		Src	P12931	P13688	526	0.259	71	3
Dock	Q14185	P62993	217	0.088	15	8		Src	P12931	P40198	252	0.238	31	1
Dock	Q14185	P18084	799	0.049	9	5		Src	P12931	Q9HCU4	2923	0.179	166	2
Dock	Q14185	P16333	377	0.143	19	7		Src	P12931	P23528	166	0.217	17	2
Dock	Q14185	O43639	380	0.147	38	3		Src	P12931	O15111	745	0.074	20	1
Dock	Q14185	P31749	480	0.183	34	2		Src	P12931	Q14008	2032	0.26	93	2
Dock	Q14185	P84095	191	0.094	6	1		Src	P12931	P78357	1384	0.076	56	3
Dock	Q14185	Q05397	1052	0.242	115	9		Src	P12931	P46108	304	0.322	36	6
Dock	Q14185	Q15744	281	0.733	107	1		Src	P12931	Q14194	572	0.14	61	1
Dock	Q14185	Q7L2J0	689	0.585	178	1		Src	P12931	P07333	972	0.096	42	2
Dock	Q14185	Q8BPU7	727	0.121	23	1		Src	P12931	P41240	450	0.049	11	4
Dock	Q14185	Q9GZQ8	125	0.28	20	1		Src	P12931	P68400	391	0.205	60	2
Dock	Q14185	Q9Y6W5	498	0.661	264	2		Src	P12931	P35222	781	0.15	60	4
Dock	Q14185	P63000	192	0.068	10	2		Src	P12931	O60716	968	0.392	112	2
Dock	Q14185	Q13905	1077	0.446	165	6		Src	P12931	Q14247	550	0.351	117	2
Dock	Q14185	Q13573	536	0.513	104	3		Src	P12931	Q8IWT3	2517	0.202	111	1
Dock	Q14185	P12931	536	0.16	64	8		Src	P12931	Q9M205	230	0.17	17	1
Dock	Q14185	P0CG48	685	0.028	10	10		Src	P12931	P78329	520	0.067	12	2
EGFR	P00533	A4FU49	640	0.855	256	1		Src	P12931	Q02248	781	0.149	59	2
EGFR	P00533	P00519	1130	0.489	305	7		Src	P12931	Q9Y4D1	1078	0.305	164	1
EGFR	P00533	P42684	1182	0.447	173	4		Src	P12931	O75553	588	0.524	107	2
EGFR	P00533	P68133	377	0.074	9	4		Src	P12931	P98082	770	0.764	226	2
EGFR	P00533	P25098	689	0.089	26	2		Src	P12931	Q14118	895	0.385	193	2
EGFR	P00533	O95433	338	0.127	22	1		Src	P12931	Q9UN19	280	0.125	25	1
EGFR	P00533	Q13740	583	0.103	31	1		Src	P12931	Q16832	855	0.137	36	1
EGFR	P00533	P04075	364	0.093	14	1		Src	P12931	Q9NQI0	724	0.377	232	1
EGFR	P00533	O95782	977	0.164	139	2		Src	P12931	P17844	614	0.254	58	3
EGFR	P00533	Q96CW1	435	0.09	14	2		Src	P12931	P23743	735	0.078	28	1
EGFR	P00533	Q9UKG1	709	0.282	76	1		Src	P12931	Q13574	1117	0.354	90	1
EGFR	P00533	P15514	252	0.635	118	1		Src	P12931	P78352	724	0.146	39	2
EGFR	P00533	P62330	175	0.126	11	1		Src	P12931	O14490	977	0.491	140	3
EGFR	P00533	P16615	1042	0.036	12	1		Src	P12931	Q9P1A6	1054	0.542	112	3
EGFR	P00533	P56945	870	0.521	132	7		Src	P12931	O95886	979	0.705	231	3
EGFR	P00533	O75815	825	0.265	52	2		Src	P12931	Q9Y2H0	992	0.626	161	3
EGFR	P00533	P51451	505	0.095	29	1		Src	P12931	Q92988	240	0.533	79	3
EGFR	P00533	P51813	675	0.224	47	2		Src	P12931	Q05193	864	0.229	115	1
EGFR	P00533	P15056	766	0.341	75	2		Src	P12931	P50570	870	0.218	125	3
EGFR	P00533	P62158	149	0.43	19	2		Src	P12931	Q14185	1865	0.165	251	4
EGFR	P00533	Q9UQM7	478	0.144	41	1		Src	P12931	Q8IZD9	2030	0.18	154	3
EGFR	P00533	Q03135	178	0.101	11	3		Src	P12931	Q99704	481	0.364	62	2
EGFR	P00533	P22681	906	0.552	350	7		Src	P12931	O60496	412	0.318	61	3
EGFR	P00533	Q13191	982	0.532	167	5		Src	P12931	Q8TEW6	326	0.138	24	4
EGFR	P00533	Q9ULV8	474	0.222	67	3		Src	P12931	Q9H1R2	295	0.329	49	3
EGFR	P00533	P16070	742	0.69	224	3		Src	P12931	P25101	427	0.091	28	1
EGFR	P00533	P30304	524	0.471	74	1		Src	P12931	P52803	228	0.189	24	1
EGFR	P00533	Q9H5V8	836	0.109	60	2		Src	P12931	P98172	346	0.387	69	2
EGFR	P00533	P12830	882	0.073	23	3		Src	P12931	P52799	333	0.372	58	1
EGFR	P00533	P06493	297	0.081	9	2		Src	P12931	O43281	561	0.661	194	3
EGFR	P00533	Q8N111	149	0.846	119	1		Src	P12931	P00533	1210	0.091	39	7
EGFR	P00533	P46108	304	0.322	36	6		Src	P12931	Q9GZT9	426	0.462	133	1
EGFR	P00533	P46109	303	0.32	46	6		Src	P12931	O15371	548	0.266	88	1
EGFR	P00533	P55060	971	0.037	16	3		Src	P12931	Q09472	2414	0.665	418	1
EGFR	P00533	P41240	450	0.049	11	4		Src	P12931	Q9Y2J2	1087	0.533	140	3
EGFR	P00533	P21291	193	0.135	12	1		Src	P12931	P54764	986	0.08	23	2
EGFR	P00533	P35221	906	0.194	46	2		Src	P12931	P29323	1055	0.097	77	1
EGFR	P00533	P35222	781	0.15	60	4		Src	P12931	Q12929	822	0.365	99	2
EGFR	P00533	O60716	968	0.392	112	2		Src	P12931	P04626	1255	0.165	136	4
EGFR	P00533	O60884	412	0.226	49	1		Src	P12931	P21860	1342	0.262	306	3
EGFR	P00533	Q96EY1	480	0.131	47	1		Src	P12931	P03372	595	0.277	59	3
EGFR	P00533	Q8TEW6	326	0.138	24	4		Src	P12931	Q92731	530	0.198	36	1
EGFR	P00533	P00533	1210	0.091	39	7		Src	P12931	P11474	423	0.296	74	1
EGFR	P00533	Q9NR50	452	0.086	25	1		Src	P12931	P14921	441	0.145	17	1
EGFR	P00533	P29317	976	0.105	21	1		Src	P12931	P15036	469	0.224	60	1
EGFR	P00533	P42566	896	0.562	142	3		Src	P12931	Q9UI08	416	0.719	276	2
EGFR	P00533	P04626	1255	0.165	136	4		Src	P12931	Q01844	656	0.907	372	1
EGFR	P00533	P21860	1342	0.262	306	3		Src	P12931	O43909	919	0.084	32	3
EGFR	P00533	Q15303	1308	0.116	72	2		Src	P12931	P52800	336	0.375	57	1
EGFR	P00533	O14944	169	0.272	34	1		Src	P12931	P70424	1256	0.163	139	1
EGFR	P00533	P03372	595	0.277	59	3		Src	P12931	O00254	374	0.045	12	3
EGFR	P00533	P25445	335	0.14	16	3		Src	P12931	O15360	1455	0.096	48	3
EGFR	P00533	P16591	822	0.202	46	1		Src	P12931	O94887	1054	0.206	138	1
EGFR	P00533	P07332	822	0.364	73	2		Src	P12931	P25445	335	0.14	16	3
EGFR	P00533	Q14192	279	0.068	10	1		Src	P12931	P48023	281	0.448	31	3
EGFR	P00533	Q14318	412	0.306	93	1		Src	P12931	P31994	310	0.239	47	3
EGFR	P00533	Q8WU20	508	0.703	186	3		Src	P12931	P31995	323	0.235	49	3
EGFR	P00533	Q13480	694	0.774	220	4		Src	P12931	P11362	822	0.203	59	2
EGFR	P00533	P04406	335	0.096	13	1		Src	P12931	P09769	529	0.049	16	2
EGFR	P00533	P04899	355	0.135	32	1		Src	P12931	P49789	147	0.136	9	1
EGFR	P00533	P62993	217	0.088	15	8		Src	P12931	P21333	2647	0.064	36	3
EGFR	P00533	P06396	782	0.124	24	5		Src	P12931	Q12778	655	0.786	217	1
EGFR	P00533	P62994	217	0.088	15	1		Src	P12931	Q8WU20	508	0.703	186	3
EGFR	P00533	Q9UBN7	1215	0.321	260	2		Src	P12931	O15117	783	0.814	428	5
EGFR	P00533	O14964	777	0.66	298	1		Src	P12931	P06241	537	0.108	35	6
EGFR	P00533	P10412	219	0.813	122	1		Src	P12931	Q9UQC2	676	0.632	183	2
EGFR	P00533	P62807	126	0.429	41	1		Src	P12931	Q8WWW8	586	0.599	132	2
EGFR	P00533	P52597	415	0.152	47	1		Src	P12931	Q92947	438	0.137	28	2
EGFR	P00533	P61978	463	0.38	103	3		Src	P12931	P14136	432	0.488	65	1
EGFR	P00533	P08238	724	0.218	73	1		Src	P12931	Q9Y2X7	761	0.367	97	2
EGFR	P00533	P08107	641	0.148	31	1		Src	P12931	P17302	382	0.366	112	1
EGFR	P00533	P34932	840	0.242	79	1		Src	P12931	P08034	283	0.201	27	1
EGFR	P00533	P11021	654	0.213	37	3		Src	P12931	Q9SDQ4	921	0.065	27	3
EGFR	P00533	P11142	646	0.214	37	1		Src	P12931	Q9NZM4	1560	0.782	397	2
EGFR	P00533	P42858	3142	0.214	187	1		Src	P12931	P63244	317	0.063	13	2
EGFR	P00533	P05362	532	0.083	18	1		Src	P12931	P15586	552	0.071	25	2
EGFR	P00533	O15357	1258	0.368	306	4		Src	P12931	P55259	537	0.076	13	1
EGFR	P00533	P35568	1242	0.789	274	3		Src	P12931	Q13322	594	0.279	138	3
EGFR	P00533	O14654	1257	0.644	425	2		Src	P12931	P62993	217	0.088	15	8
EGFR	P00533	P08648	1049	0.074	30	1		Src	P12931	Q13224	1484	0.16	59	2
EGFR	P00533	Q15811	1721	0.373	156	2		Src	P12931	P06396	782	0.124	24	5
EGFR	P00533	O60674	1132	0.053	33	3		Src	P12931	P78347	998	0.313	108	1
EGFR	P00533	P04264	644	0.618	155	1		Src	P12931	P25092	1073	0.051	14	1
EGFR	P00533	P05783	430	0.314	84	1		Src	P12931	Q9UL51	889	0.377	152	2
EGFR	P00533	Q96AG4	307	0.498	122	1		Src	P12931	O15379	428	0.124	38	1
EGFR	P00533	P07948	512	0.141	62	3		Src	P12931	P04439	365	0.23	32	1
EGFR	P00533	P06240	509	0.053	14	1		Src	P12931	P01889	362	0.204	28	1
EGFR	P00533	Q92918	833	0.313	197	4		Src	P12931	P20823	631	0.675	141	1
EGFR	P00533	P28482	360	0.081	15	3		Src	P12931	Q14541	408	0.404	78	1
EGFR	P00533	Q13387	824	0.682	340	1		Src	P12931	P61978	463	0.38	103	3
EGFR	P00533	P40925	334	0.078	15	1		Src	P12931	P31273	242	0.413	47	2
EGFR	P00533	P08581	1390	0.04	20	3		Src	P12931	P01112	189	0.085	9	2
EGFR	P00533	P15941	1255	0.869	1037	2		Src	P12931	P41151	495	0.568	89	2
EGFR	P00533	P16333	377	0.143	19	7		Src	P12931	P07900	732	0.219	72	3
EGFR	P00533	Q9Y6R0	609	0.658	191	1		Src	P12931	P54652	639	0.186	47	1
EGFR	P00533	O00170	330	0.127	15	1		Src	P12931	P11021	654	0.213	37	3
EGFR	P00533	O00206	839	0.019	12	2		Src	P12931	P47928	161	0.621	49	2
EGFR	P00533	O00213	710	0.49	128	2		Src	P12931	P08069	1367	0.14	54	3
EGFR	P00533	O00443	1686	0.107	63	1		Src	P12931	O14920	756	0.188	44	1
EGFR	P00533	O00750	1634	0.162	118	1		Src	P12931	Q9Y6K9	419	0.73	130	1
EGFR	P00533	O14828	347	0.435	106	1		Src	P12931	P08887	468	0.265	53	1
EGFR	P00533	O15121	323	0.105	18	1		Src	P12931	O15357	1258	0.368	306	4
EGFR	P00533	O15126	338	0.399	69	1		Src	P12931	P06213	1382	0.142	54	2
EGFR	P00533	O15511	151	0.417	55	1		Src	P12931	P46940	1657	0.147	54	2
EGFR	P00533	O43639	380	0.147	38	3		Src	P12931	Q9H9L3	353	0.521	106	3
EGFR	P00533	O60496	412	0.318	61	3		Src	P12931	Q96J02	903	0.221	143	1
EGFR	P00533	O60603	784	0.077	25	1		Src	P12931	P05106	788	0.1	26	3
EGFR	P00533	O60749	519	0.349	138	1		Src	P12931	Q08881	620	0.094	22	3
EGFR	P00533	O75095	1541	0.064	36	1		Src	P12931	P40190	918	0.233	152	1
EGFR	P00533	O75159	536	0.42	78	1		Src	P12931	O60674	1132	0.053	33	3
EGFR	P00533	O75312	459	0.242	48	1		Src	P12931	P14923	745	0.097	30	2
EGFR	P00533	O75368	114	0.386	16	1		Src	P12931	P22460	613	0.398	118	1
EGFR	P00533	O75674	476	0.389	81	2		Src	P12931	Q14721	858	0.404	156	1
EGFR	P00533	O75886	525	0.476	82	1		Src	P12931	Q9UK17	655	0.325	140	1
EGFR	P00533	O94992	359	0.914	187	1		Src	P12931	Q9NR82	932	0.44	81	1
EGFR	P00533	O95704	486	0.156	25	1		Src	P12931	Q9Y597	815	0.27	104	1
EGFR	P00533	O96018	575	0.435	97	1		Src	P12931	P35968	1356	0.097	77	3
EGFR	P00533	P00403	227	0.106	14	1		Src	P12931	Q07666	443	0.7	166	3
EGFR	P00533	P01132	1217	0.17	57	1		Src	P12931	Q92845	792	0.083	34	1
EGFR	P00533	P01133	1207	0.07	29	1		Src	P12931	P10721	976	0.062	19	4
EGFR	P00533	P01135	160	0.169	10	1		Src	P12931	P53914	1056	0.188	39	1
EGFR	P00533	P02533	472	0.483	103	1		Src	P12931	P13645	584	0.574	148	1
EGFR	P00533	P02538	564	0.371	120	1		Src	P12931	P35918	1367	0.121	78	1
EGFR	P00533	P02751	2386	0.224	60	5		Src	P12931	Q60749	443	0.677	167	1
EGFR	P00533	P03971	560	0.354	63	1		Src	P12931	Q13094	533	0.679	350	3
EGFR	P00533	P04083	346	0.104	9	2		Src	P12931	P82730	84	0.214	9	1
EGFR	P00533	P04792	205	0.341	56	1		Src	P12931	P09848	1361	0.065	28	1
EGFR	P00533	P05023	1023	0.122	63	2		Src	P12931	P49916	1009	0.201	80	2
EGFR	P00533	P05026	303	0.096	12	1		Src	P12931	Q8TBB1	728	0.247	121	1
EGFR	P00533	P05141	298	0.064	11	1		Src	P12931	Q07954	4544	0.064	21	1
EGFR	P00533	P05787	483	0.509	87	1		Src	P12931	O70263	728	0.223	97	1
EGFR	P00533	P06132	367	0.068	14	1		Src	P12931	P21145	153	0.15	15	1
EGFR	P00533	P06576	529	0.134	31	1		Src	P12931	Q92918	833	0.313	197	4
EGFR	P00533	P07585	359	0.039	8	1		Src	P12931	P28482	360	0.081	15	3
EGFR	P00533	P07900	732	0.219	72	3		Src	P12931	Q16539	360	0.106	19	1
EGFR	P00533	P08195	630	0.302	61	1		Src	P12931	Q8TD08	544	0.375	119	1
EGFR	P00533	P08729	469	0.409	69	1		Src	P12931	P45983	427	0.155	50	4
EGFR	P00533	P09496	248	0.661	145	1		Src	P12931	Q9UPT6	1336	0.463	126	1
EGFR	P00533	P09936	223	0.103	13	1		Src	P12931	P10636	758	0.838	595	2
EGFR	P00533	P10275	919	0.427	202	4		Src	P12931	P42679	507	0.116	42	2
EGFR	P00533	P10644	381	0.189	45	1		Src	P12931	Q9H204	178	0.399	50	2
EGFR	P00533	P10809	573	0.087	23	1		Src	P12931	Q9NQ76	525	0.81	157	3
EGFR	P00533	P11171	864	0.538	180	1		Src	P12931	P08581	1390	0.04	20	3
EGFR	P00533	P13647	590	0.492	100	1		Src	P12931	Q8TDZ2	1067	0.314	87	2
EGFR	P00533	P13688	526	0.259	71	3		Src	P12931	P46013	3256	0.82	686	2
EGFR	P00533	P13866	664	0.078	22	1		Src	P12931	P55196	1824	0.524	499	1
EGFR	P00533	P13987	128	0.133	8	2		Src	P12931	O95297	269	0.204	22	1
EGFR	P00533	P14625	803	0.223	57	1		Src	P12931	Q04912	1400	0.083	35	1
EGFR	P00533	P15311	586	0.519	290	1		Src	P12931	P03891	347	0.052	8	1
EGFR	P00533	P16152	277	0.087	13	1		Src	P12931	P15941	1255	0.869	1037	2
EGFR	P00533	P16885	1265	0.065	26	3		Src	P12931	Q15746	1914	0.351	198	1
EGFR	P00533	P16930	419	0.036	10	1		Src	P12931	P04370	250	1	250	2
EGFR	P00533	P17174	413	0.068	16	1		Src	P12931	Q14686	2063	0.926	734	1
EGFR	P00533	P17676	345	0.82	191	1		Src	P12931	Q8GXR9	519	0.177	75	1
EGFR	P00533	P17706	415	0.241	61	2		Src	P12931	Q9NV92	336	0.574	165	1
EGFR	P00533	P17931	250	0.508	119	1		Src	P12931	P25963	317	0.356	64	1
EGFR	P00533	P18085	180	0.117	13	1		Src	P12931	P43699	371	0.739	147	3
EGFR	P00533	P20336	220	0.191	24	1		Src	P12931	P30419	496	0.2	94	2
EGFR	P00533	P20417	432	0.287	71	1		Src	P12931	P35228	1153	0.075	20	1
EGFR	P00533	P22682	913	0.537	297	1		Src	P12931	P29474	1203	0.197	65	1
EGFR	P00533	P23528	166	0.217	17	2		Src	P12931	O60500	1241	0.143	73	2
EGFR	P00533	P24821	2201	0.058	25	1		Src	P12931	P55055	460	0.424	96	1
EGFR	P00533	P27701	267	0.112	12	1		Src	P12931	Q13133	447	0.347	51	1
EGFR	P00533	P29466	375	0.155	22	1		Src	P12931	Q96RI1	486	0.136	34	1
EGFR	P00533	P30556	359	0.134	18	1		Src	P12931	O75469	434	0.249	78	1
EGFR	P00533	P31151	101	0.356	18	1		Src	P12931	Q14994	352	0.145	27	1
EGFR	P00533	P31321	381	0.189	50	1		Src	P12931	P04150	777	0.341	78	2
EGFR	P00533	P31689	397	0.29	52	1		Src	P12931	O00482	541	0.201	33	1
EGFR	P00533	P31939	592	0.047	10	1		Src	P12931	O95157	252	0.393	74	2
EGFR	P00533	P31943	449	0.334	62	1		Src	P12931	Q64627	379	0.053	10	1
EGFR	P00533	P31948	543	0.352	72	1		Src	P12931	P20774	298	0.101	13	2
EGFR	P00533	P31949	105	0.248	14	1		Src	P12931	Q92882	214	0.145	17	1
EGFR	P00533	P35070	178	0.281	22	1		Src	P12931	P41231	377	0.233	60	1
EGFR	P00533	P36542	298	0.174	27	1		Src	P12931	Q13177	524	0.338	82	2
EGFR	P00533	P38646	679	0.206	79	1		Src	P12931	Q9LDL7	490	0.076	18	1
EGFR	P00533	P40318	1319	0.193	200	1		Src	P12931	P23760	479	0.61	124	2
EGFR	P00533	P40855	299	0.793	125	1		Src	P12931	P23759	520	0.535	151	3
EGFR	P00533	P41222	190	0.126	10	1		Src	P12931	Q8WUM4	868	0.255	161	2
EGFR	P00533	P43243	847	0.639	199	1		Src	P12931	P18545	87	0.782	47	1
EGFR	P00533	P46940	1657	0.147	54	2		Src	P12931	P09619	1106	0.135	82	4
EGFR	P00533	P49069	296	0.507	106	1		Src	P12931	Q13087	525	0.145	30	3
EGFR	P00533	P49757	651	0.472	93	1		Src	P12931	O15530	556	0.264	85	2
EGFR	P00533	P49908	381	0.412	83	1		Src	P12931	P16284	738	0.136	41	2
EGFR	P00533	P51149	207	0.121	12	1		Src	P12931	Q8IZL8	1130	0.56	502	1
EGFR	P00533	P51636	162	0.247	10	2		Src	P12931	Q9LV48	652	0.544	146	2
EGFR	P00533	P52294	538	0.199	92	1		Src	P12931	Q1PEM5	513	0.31	119	1
EGFR	P00533	P53041	499	0.088	31	1		Src	P12931	O81765	699	0.298	122	1
EGFR	P00533	P53675	1640	0.015	6	1		Src	P12931	P06401	933	0.451	136	1
EGFR	P00533	P54368	228	0.491	39	1		Src	P12931	O75167	634	0.838	313	2
EGFR	P00533	P54760	987	0.103	21	1		Src	P12931	P27986	724	0.279	70	8
EGFR	P00533	P56539	151	0.185	16	1		Src	P12931	O00459	728	0.341	84	4
EGFR	P00533	P58107	5090	0.144	81	1		Src	P12931	Q92569	461	0.284	72	3
EGFR	P00533	P60174	286	0.049	11	1		Src	P12931	P98161	4303	0.098	71	6
EGFR	P00533	P60520	117	0.197	16	1		Src	P12931	P19174	1290	0.086	49	4
EGFR	P00533	P60880	206	0.655	80	1		Src	P12931	Q13393	1074	0.105	36	2
EGFR	P00533	P61925	76	0.566	32	1		Src	P12931	O14939	933	0.115	41	3
EGFR	P00533	P62161	149	0.43	19	1		Src	P12931	O15162	318	0.336	90	3
EGFR	P00533	P62204	149	0.43	19	1		Src	P12931	P28340	1107	0.118	81	2
EGFR	P00533	P62316	118	0.61	37	1		Src	P12931	Q07869	468	0.207	52	1
EGFR	P00533	P68104	462	0.082	18	1		Src	P12931	Q03181	441	0.168	66	1
EGFR	P00533	P68431	136	0.551	60	1		Src	P12931	Q86YN6	1023	0.717	175	1
EGFR	P00533	P78545	371	0.396	103	1		Src	P12931	Q9Y5P8	575	0.198	81	2
EGFR	P00533	P98077	582	0.387	54	1		Src	P12931	Q15257	358	0.081	21	1
EGFR	P00533	P98083	579	0.425	131	1		Src	P12931	Q13029	1718	0.629	229	1
EGFR	P00533	P98172	346	0.387	69	2		Src	P12931	O43900	615	0.489	253	3
EGFR	P00533	Q13153	545	0.402	126	2		Src	P12931	P17612	351	0.088	19	2
EGFR	P00533	P09619	1106	0.135	82	4		Src	P12931	P17252	672	0.15	23	3
EGFR	P00533	P27986	724	0.279	70	8		Src	P12931	Q05655	676	0.058	14	3
EGFR	P00533	O00459	728	0.341	84	4		Src	P12931	Q02156	737	0.214	90	2
EGFR	P00533	Q92569	461	0.284	72	3		Src	P12931	P24723	683	0.111	32	2
EGFR	P00533	P19174	1290	0.086	49	4		Src	P12931	P41743	596	0.203	56	1
EGFR	P00533	O14939	933	0.115	41	3		Src	P12931	Q05513	592	0.182	49	2
EGFR	P00533	O15162	318	0.336	90	3		Src	P12931	Q15139	912	0.248	94	2
EGFR	P00533	P17612	351	0.088	19	2		Src	P12931	P28065	219	0.114	16	1
EGFR	P00533	P17252	672	0.15	23	3		Src	P12931	Q05397	1052	0.242	115	9
EGFR	P00533	O14818	248	0.129	21	1		Src	P12931	Q14289	1009	0.145	33	6
EGFR	P00533	P55036	377	0.477	167	1		Src	P12931	P18031	435	0.244	43	4
EGFR	P00533	Q05397	1052	0.242	115	9		Src	P12931	Q06124	597	0.149	42	5
EGFR	P00533	Q14289	1009	0.145	33	6		Src	P12931	Q99952	460	0.278	107	1
EGFR	P00533	P18031	435	0.244	43	4		Src	P12931	P17706	415	0.241	61	2
EGFR	P00533	Q06124	597	0.149	42	5		Src	P12931	Q16825	1174	0.359	102	1
EGFR	P00533	Q05209	780	0.494	188	3		Src	P12931	P29350	595	0.133	42	2
EGFR	P00533	P29350	595	0.133	42	2		Src	P12931	P18433	802	0.273	106	3
EGFR	P00533	P23467	1997	0.047	15	3		Src	P12931	P23469	700	0.11	46	2
EGFR	P00533	P08575	1304	0.275	194	4		Src	P12931	P49023	591	0.56	284	7
EGFR	P00533	Q12913	1337	0.157	62	3		Src	P12931	P34152	1090	0.268	139	2
EGFR	P00533	P49023	591	0.56	284	7		Src	P12931	P18052	829	0.221	64	1
EGFR	P00533	Q00169	270	0.137	28	1		Src	P12931	Q9H2M9	1393	0.072	31	1
EGFR	P00533	Q01973	937	0.231	65	2		Src	P12931	P04049	648	0.239	126	2
EGFR	P00533	Q02246	1040	0.093	40	1		Src	P12931	Q86X10	1494	0.234	91	1
EGFR	P00533	Q02750	393	0.247	54	1		Src	P12931	Q13905	1077	0.446	165	6
EGFR	P00533	Q02790	459	0.183	46	1		Src	P12931	P10276	462	0.31	61	1
EGFR	P00533	Q02952	1782	0.919	910	1		Src	P12931	P10826	455	0.334	52	1
EGFR	P00533	Q04695	432	0.317	71	1		Src	P12931	P13631	454	0.361	67	1
EGFR	P00533	Q05655	676	0.058	14	3		Src	P12931	P20936	1047	0.148	44	4
EGFR	P00533	Q06830	199	0.136	15	1		Src	P12931	Q7Z6E9	1792	0.805	477	1
EGFR	P00533	Q07065	602	0.556	143	1		Src	P12931	P07949	1114	0.063	21	2
EGFR	P00533	Q09666	5890	0.502	108	1		Src	P12931	O15492	202	0.163	19	2
EGFR	P00533	Q12852	859	0.587	343	1		Src	P12931	Q8TB24	985	0.406	329	3
EGFR	P00533	Q12929	822	0.365	99	2		Src	P12931	Q01973	937	0.231	65	2
EGFR	P00533	Q13322	594	0.279	138	3		Src	P12931	Q92753	470	0.213	68	1
EGFR	P00533	Q13332	1948	0.067	28	1		Src	P12931	P27635	214	0.154	20	1
EGFR	P00533	Q13393	1074	0.105	36	2		Src	P12931	P26373	211	0.602	62	1
EGFR	P00533	Q13491	265	0.106	19	1		Src	P12931	Q8LEM8	95	0.853	47	1
EGFR	P00533	Q13546	671	0.276	139	1		Src	P12931	P78345	283	0.339	70	3
EGFR	P00533	Q13555	558	0.292	119	1		Src	P12931	P23443	525	0.364	75	1
EGFR	P00533	Q13561	401	0.252	43	1		Src	P12931	Q9UBS0	482	0.309	58	1
EGFR	P00533	Q13596	522	0.303	61	1		Src	P12931	P10301	218	0.28	37	3
EGFR	P00533	Q13671	783	0.43	136	1		Src	P12931	Q9NQC3	1192	0.455	227	2
EGFR	P00533	Q13882	451	0.06	16	1		Src	P12931	P19793	462	0.435	111	1
EGFR	P00533	Q14050	684	1	684	1		Src	P12931	P28702	533	0.565	167	1
EGFR	P00533	Q14204	4646	0.061	38	1		Src	P12931	Q9NSC2	1324	0.551	175	1
EGFR	P00533	Q14449	540	0.167	40	1		Src	P12931	Q15858	1988	0.242	193	2
EGFR	P00533	Q14451	532	0.226	103	1		Src	P12931	O00560	298	0.084	15	1
EGFR	P00533	Q14974	876	0.078	15	1		Src	P12931	Q9NZV5	590	0.193	46	2
EGFR	P00533	Q15120	406	0.099	22	1		Src	P12931	Q8N5H7	860	0.49	199	2
EGFR	P00533	Q15139	912	0.248	94	2		Src	P12931	Q9Y3L3	701	0.442	211	2
EGFR	P00533	Q15149	4684	0.389	718	1		Src	P12931	Q96B97	665	0.693	336	4
EGFR	P00533	Q15819	145	0.214	18	1		Src	P12931	Q5TCZ1	1133	0.554	336	1
EGFR	P00533	Q16186	407	0.528	154	1		Src	P12931	Q9UPX8	1470	0.683	241	2
EGFR	P00533	Q16695	136	0.544	59	1		Src	P12931	Q9BYB0	1731	0.66	367	3
EGFR	P00533	Q4KWH8	1693	0.314	108	1		Src	P12931	Q15464	509	0.635	101	2
EGFR	P00533	Q53GZ6	646	0.214	37	1		Src	P12931	P29353	583	0.441	131	4
EGFR	P00533	Q59EJ3	709	0.181	31	1		Src	P12931	Q13796	1616	0.752	231	2
EGFR	P00533	Q59G22	1011	0.248	58	1		Src	P12931	Q86WV1	359	0.337	78	2
EGFR	P00533	Q59GR8	303	0.941	190	1		Src	P12931	Q9UBY0	812	0.287	95	1
EGFR	P00533	Q60631	217	0.088	15	1		Src	P12931	P84022	425	0.207	67	2
EGFR	P00533	Q62245	1319	0.263	298	1		Src	P12931	Q12824	385	0.151	28	1
EGFR	P00533	Q6NZI2	390	0.667	135	1		Src	P12931	Q92922	1105	0.461	194	1
EGFR	P00533	Q6PKX4	331	0.199	38	1		Src	P12931	Q969G3	411	0.662	132	1
EGFR	P00533	Q6UWJ1	677	0.121	21	1		Src	P12931	Q13573	536	0.513	104	3
EGFR	P00533	Q7L273	389	0.054	11	1		Src	P12931	Q15036	470	0.317	65	3
EGFR	P00533	Q7Z6G8	1248	0.345	66	1		Src	P12931	O60493	162	0.154	14	3
EGFR	P00533	Q7Z7G1	428	0.5	147	1		Src	P12931	Q07889	1333	0.269	321	5
EGFR	P00533	Q8IZV2	173	0.214	29	1		Src	P12931	Q07890	1332	0.239	106	4
EGFR	P00533	Q8IZW8	715	0.495	259	1		Src	P12931	P08047	785	0.762	170	3
EGFR	P00533	Q8K424	791	0.153	60	1		Src	P12931	P35326	72	0.458	17	2
EGFR	P00533	Q8N2Y8	1516	0.697	240	1		Src	P12931	Q13813	2472	0.114	44	1
EGFR	P00533	Q8TDB4	240	0.85	149	1		Src	P12931	Q9C0H9	1055	0.693	265	3
EGFR	P00533	Q8WUM4	868	0.255	161	2		Src	P12931	P11831	508	0.77	199	1
EGFR	P00533	Q92529	594	0.276	80	1		Src	P12931	Q9UGK3	403	0.258	49	1
EGFR	P00533	Q92625	1134	0.491	232	1		Src	P12931	P42224	750	0.081	17	3
EGFR	P00533	Q92733	491	0.837	339	1		Src	P12931	P40763	770	0.153	54	2
EGFR	P00533	Q92870	758	0.43	131	1		Src	P12931	P42229	794	0.115	23	3
EGFR	P00533	Q969Z0	631	0.048	11	1		Src	P12931	P51692	787	0.107	14	3
EGFR	P00533	Q96AD5	504	0.226	48	1		Src	P12931	P42226	847	0.248	120	1
EGFR	P00533	Q96D37	790	0.134	43	1		Src	P12931	Q9UNE7	303	0.343	58	2
EGFR	P00533	Q99075	208	0.466	39	1		Src	P12931	P43405	635	0.076	26	4
EGFR	P00533	Q99418	400	0.235	80	1		Src	P12931	P17600	705	0.573	293	3
EGFR	P00533	Q99558	947	0.316	178	1		Src	P12931	Q9HCH5	934	0.632	271	1
EGFR	P00533	Q99608	321	0.364	100	1		Src	P12931	Q9QWI6	1250	0.684	267	3
EGFR	P00533	Q99784	485	0.113	34	1		Src	P12931	P42227	770	0.152	54	1
EGFR	P00533	Q99959	881	0.238	57	1		Src	P12931	P15884	667	0.891	358	1
EGFR	P00533	Q9H299	93	0.355	22	1		Src	P12931	O14746	1132	0.162	116	1
EGFR	P00533	Q9NNZ3	241	0.689	75	1		Src	P12931	P04155	84	0.226	13	1
EGFR	P00533	Q9NP31	389	0.596	118	1		Src	P12931	P21980	687	0.061	19	1
EGFR	P00533	Q9NRF2	756	0.702	204	1		Src	P12931	P10827	490	0.331	43	1
EGFR	P00533	Q9NSE2	258	0.283	40	1		Src	P12931	P10828	461	0.152	22	1
EGFR	P00533	Q9NYD6	342	0.556	101	1		Src	P12931	Q13009	1591	0.429	142	1
EGFR	P00533	Q9P104	306	0.118	18	1		Src	P12931	O15455	904	0.028	10	1
EGFR	P00533	Q9UBB4	475	0.103	20	1		Src	P12931	O00206	839	0.019	12	2
EGFR	P00533	Q9UJ41	708	0.322	66	1		Src	P12931	Q9NR96	1032	0.024	10	1
EGFR	P00533	Q9UJM3	462	0.478	151	1		Src	P12931	Q9Y6Q6	616	0.394	85	1
EGFR	P00533	Q9UKW4	847	0.1	45	1		Src	P12931	P19438	455	0.167	37	1
EGFR	P00533	Q9UNH7	406	0.175	19	1		Src	P12931	O14788	317	0.18	51	1
EGFR	P00533	Q9UQC2	676	0.632	183	2		Src	P12931	Q07912	1038	0.43	182	6
EGFR	P00533	Q9UQF2	711	0.574	313	1		Src	P12931	Q68CZ2	1445	0.471	127	2
EGFR	P00533	Q9UQQ2	575	0.511	100	1		Src	P12931	Q13077	416	0.175	30	1
EGFR	P00533	Q9Y237	131	0.321	39	1		Src	P12931	Q13114	568	0.187	23	1
EGFR	P00533	Q9Y2H9	1570	0.652	510	1		Src	P12931	Q9Y4K3	522	0.13	52	1
EGFR	P00533	Q9Y3A3	225	0.124	16	1		Src	P12931	Q6PIZ9	186	0.613	83	2
EGFR	P00533	P47736	663	0.416	238	2		Src	P12931	Q15642	601	0.674	165	2
EGFR	P00533	P52306	607	0.076	18	1		Src	P12931	Q15643	1979	0.588	131	1
EGFR	P00533	Q13905	1077	0.446	165	6		Src	P12931	Q15650	581	0.165	38	1
EGFR	P00533	P20936	1047	0.148	44	4		Src	P12931	Q15654	476	0.571	197	4
EGFR	P00533	O15492	202	0.163	19	2		Src	P12931	Q9Y210	931	0.151	42	3
EGFR	P00533	Q8WYP3	895	0.318	212	1		Src	P12931	Q9HBA0	871	0.158	76	2
EGFR	P00533	P06702	114	0.316	24	1		Src	P12931	P50607	506	0.581	254	1
EGFR	P00533	P55735	322	0.137	17	1		Src	P12931	Q9NRJ4	1543	0.452	161	2
EGFR	P00533	P31947	248	0.27	25	2		Src	P12931	P42681	527	0.135	50	2
EGFR	P00533	O43147	1006	0.228	129	1		Src	P12931	Q06418	890	0.157	79	2
EGFR	P00533	O60880	128	0.203	10	2		Src	P12931	P0CG48	685	0.028	10	10
EGFR	P00533	Q9BRG2	576	0.314	143	2		Src	P12931	O95071	2799	0.41	279	1
EGFR	P00533	Q99962	352	0.48	58	1		Src	P12931	P47192	221	0.163	14	2
EGFR	P00533	Q96B97	665	0.693	336	4		Src	P12931	P18206	1134	0.274	82	5
EGFR	P00533	P29353	583	0.441	131	4		Src	P12931	P55072	806	0.164	52	2
EGFR	P00533	Q13239	276	0.322	39	1		Src	P12931	P11473	427	0.3	71	1
EGFR	P00533	Q00325	362	0.144	23	1		Src	P12931	P09327	827	0.065	13	1
EGFR	P00533	O14745	358	0.522	95	1		Src	P12931	P42768	502	0.701	210	3
EGFR	P00533	O95219	450	0.202	46	1		Src	P12931	Q9Y2W2	641	0.888	459	1
EGFR	P00533	O15524	211	0.346	42	3		Src	P12931	O75717	1129	0.358	180	1
EGFR	P00533	O14543	225	0.32	49	1		Src	P12931	P19544	449	0.535	58	1
EGFR	P00533	O14512	581	0.621	195	1		Src	P12931	Q9NZC7	414	0.147	19	1
EGFR	P00533	O94875	1100	0.563	204	2		Src	P12931	P07947	543	0.173	83	3
EGFR	P00533	Q07889	1333	0.269	321	5		Src	P12931	Q96MU7	727	0.763	347	2
EGFR	P00533	Q07890	1332	0.239	106	4		Src	P12931	P31946	246	0.354	41	1
EGFR	P00533	Q8N4S1	664	0.62	339	1		Src	P12931	P62258	255	0.247	23	2
EGFR	P00533	P12931	536	0.16	64	8		Src	P12931	P61981	247	0.328	40	1
EGFR	P00533	P42224	750	0.081	17	3		Src	P12931	Q04917	246	0.24	39	2
EGFR	P00533	P40763	770	0.153	54	2		Src	P12931	Q4V348	819	0.054	25	1
EGFR	P00533	P42229	794	0.115	23	3		Src	P12931	Q05996	745	0.095	49	1
EGFR	P00533	P51692	787	0.107	14	3		Src	P12931	Q90VU7	206	0.141	17	2
EGFR	P00533	Q9UNE7	303	0.343	58	2		Talin	Q9Y490	Q8IZP0	508	0.608	280	4
EGFR	P00533	P43405	635	0.076	26	4		Talin	Q9Y490	P68133	377	0.074	9	4
EGFR	P00533	P17600	705	0.573	293	3		Talin	Q9Y490	P30560	424	0.288	50	4
EGFR	P00533	Q07157	1748	0.611	497	1		Talin	Q9Y490	P11274	1271	0.358	108	4
EGFR	P00533	Q9Y490	2541	0.224	86	3		Talin	Q9Y490	Q8WV28	456	0.763	303	3
EGFR	P00533	Q07912	1038	0.43	182	6		Talin	Q9Y490	P22681	906	0.552	350	7
EGFR	P00533	P13693	172	0.192	13	1		Talin	Q9Y490	Q99459	802	0.522	101	1
EGFR	P00533	Q14134	588	0.412	63	1		Talin	Q9Y490	E9Q309	3095	0.689	622	2
EGFR	P00533	Q71U36	451	0.089	21	3		Talin	Q9Y490	P17844	614	0.254	58	3
EGFR	P00533	P68366	448	0.085	18	3		Talin	Q9Y490	P00533	1210	0.091	39	7
EGFR	P00533	P07437	444	0.079	23	1		Talin	Q9Y490	P04626	1255	0.165	136	4
EGFR	P00533	P10599	105	0.21	12	1		Talin	Q9Y490	P02751	2386	0.224	60	5
EGFR	P00533	P62987	128	0.219	17	1		Talin	Q9Y490	P56199	1179	0.053	18	1
EGFR	P00533	P62979	156	0.365	37	1		Talin	Q9Y490	P08514	1039	0.036	22	1
EGFR	P00533	P0CG47	229	0.079	10	1		Talin	Q9Y490	P05556	798	0.119	42	2
EGFR	P00533	P0CG48	685	0.028	10	10		Talin	Q9Y490	P05107	769	0.082	19	1
EGFR	P00533	P15498	845	0.127	43	3		Talin	Q9Y490	P05106	788	0.1	26	3
EGFR	P00533	P52735	878	0.081	35	1		Talin	Q9Y490	P18084	799	0.049	9	5
EGFR	P00533	O43592	962	0.032	16	1		Talin	Q9Y490	P26010	798	0.154	46	1
EGFR	P00533	P12956	609	0.228	43	1		Talin	Q9Y490	P98164	4655	0.039	69	1
EGFR	P00533	P07947	543	0.173	83	3		Talin	Q9Y490	Q86VF7	1730	0.058	43	2
EGFR	P00533	P62258	255	0.247	23	2		Talin	Q9Y490	P27986	724	0.279	70	8
EGFR	P00533	P27348	245	0.163	19	2		Talin	Q9Y490	P98161	4303	0.098	71	6
EGFR	P00533	P63104	245	0.278	23	5		Talin	Q9Y490	Q05397	1052	0.242	115	9
EGFR	P00533	P43403	619	0.2	74	3		Talin	Q9Y490	Q14289	1009	0.145	33	6
FYN	P06241	Q59EW6	1491	0.284	120	2		Talin	Q9Y490	P49023	591	0.56	284	7
FYN	P06241	Q8IZP0	508	0.608	280	4		Talin	Q9Y490	Q9SJL7	298	0.628	144	1
FYN	P06241	P00519	1130	0.489	305	7		Talin	Q9Y490	Q3EBD3	505	0.069	18	2
FYN	P06241	P42684	1182	0.447	173	4		Talin	Q9Y490	P16581	610	0.048	16	3
FYN	P06241	P24666	158	0.095	8	1		Talin	Q9Y490	Q9NRC8	400	0.32	87	2
FYN	P06241	Q13444	863	0.265	127	2		Talin	Q9Y490	Q9HCE7	757	0.164	52	1
FYN	P06241	P35612	726	0.472	236	1		Talin	Q9Y490	Q13573	536	0.513	104	3
FYN	P06241	O43918	545	0.53	97	3		Talin	Q9Y490	P61956	95	0.526	31	1
FYN	P06241	Q13023	2319	0.491	188	3		Talin	Q9Y490	Q15554	542	0.607	167	1
FYN	P06241	P08133	673	0.051	15	1		Talin	Q9Y490	Q9UGI8	421	0.197	32	1
FYN	P06241	Q9BWW9	433	0.349	105	3		Talin	Q9Y490	Q71U36	451	0.089	21	3
FYN	P06241	A7KAX9	2087	0.551	225	4		Talin	Q9Y490	P0CG48	685	0.028	10	10
FYN	P06241	O14559	1287	0.657	301	1		Talin	Q9Y490	P19320	739	0.051	9	3
FYN	P06241	O15085	1522	0.501	167	2		Talin	Q9Y490	P18206	1134	0.274	82	5
FYN	P06241	Q9ULH1	1129	0.467	359	3		Talin	Q9Y490	P27348	245	0.163	19	2
FYN	P06241	O43150	1006	0.33	189	4		Talin	Q9Y490	P63104	245	0.278	23	5
FYN	P06241	Q96NS5	453	0.249	67	2		Tensin	Q9HBL0	Q9HBL0	1735	0.643	552	2
FYN	P06241	P54253	815	0.58	140	2		Tensin	Q9HBL0	Q13480	694	0.774	220	4
FYN	P06241	Q9QWY8	1147	0.466	365	2		Tensin	Q9HBL0	P10721	976	0.062	19	4
FYN	P06241	Q9UIF9	1905	0.566	258	1		Tensin	Q9HBL0	P36873	323	0.115	19	1
FYN	P06241	P56945	870	0.521	132	7		Tensin	Q9HBL0	Q9H4A3	2382	0.752	497	1
FYN	P06241	P20749	454	0.456	83	1		Tensin	Q9HBL0	Q9NPF4	335	0.072	15	1
FYN	P06241	P34820	402	0.343	69	1		Tensin	Q9HBL0	O15259	732	0.27	59	2
FYN	P06241	P51587	3418	0.202	58	1		Tensin	Q9HBL0	P56945	870	0.521	132	7
FYN	P06241	Q9ULD4	1205	0.444	283	1		Tensin	Q9HBL0	P0CG48	685	0.028	10	10
FYN	P06241	Q63767	968	0.489	130	2		Tensin	Q9HBL0	P10275	919	0.427	202	4
FYN	P06241	P13671	934	0.154	75	1		Tensin	Q9HBL0	P08581	1390	0.04	20	3
FYN	P06241	O60840	1977	0.319	197	1		Tensin	Q9HBL0	Q13118	480	0.504	58	1
FYN	P06241	P42574	277	0.206	41	3		Tensin	Q9HBL0	P17655	700	0.049	18	1
FYN	P06241	Q14790	479	0.175	41	1		Tensin	Q9HBL0	P63104	245	0.278	23	5
FYN	P06241	P20810	708	0.993	385	3		Vcl	P18206	Q86SZ9	174	0.322	31	1
FYN	P06241	Q03135	178	0.101	11	3		Vcl	P18206	Q7G193	1368	0.046	16	1
FYN	P06241	P22681	906	0.552	350	7		Vcl	P18206	Q9NYB9	513	0.612	283	1
FYN	P06241	Q13191	982	0.532	167	5		Vcl	P18206	P68133	377	0.074	9	4
FYN	P06241	P32239	447	0.253	41	1		Vcl	P18206	P63261	375	0.104	14	1
FYN	P06241	P46092	362	0.171	37	1		Vcl	P18206	P12814	892	0.039	20	2
FYN	P06241	P15391	556	0.514	220	1		Vcl	P18206	P35609	894	0.059	21	1
FYN	P06241	P06729	351	0.427	126	1		Vcl	P18206	O43707	911	0.06	39	1
FYN	P06241	Q15762	336	0.196	43	1		Vcl	P18206	P61160	394	0.051	11	2
FYN	P06241	P20963	164	0.561	60	1		Vcl	P18206	P61158	418	0.041	6	2
FYN	P06241	Q9Y5K6	639	0.455	69	3		Vcl	P18206	O43865	530	0.198	68	1
FYN	P06241	P16671	472	0.057	14	2		Vcl	P18206	Q9UKV5	643	0.295	138	1
FYN	P06241	P16070	742	0.69	224	3		Vcl	P18206	P40146	1248	0.12	74	1
FYN	P06241	P09326	243	0.078	8	1		Vcl	P18206	Q9GTQ3	131	0.153	11	1
FYN	P06241	P06127	495	0.285	64	1		Vcl	P18206	C0LGS3	768	0.281	89	1
FYN	P06241	P08174	381	0.283	95	1		Vcl	P18206	Q8NDB2	785	0.399	231	1
FYN	P06241	P11912	226	0.102	12	1		Vcl	P18206	P56945	870	0.521	132	7
FYN	P06241	P40259	229	0.319	16	1		Vcl	P18206	Q9NR09	4857	0.223	74	1
FYN	P06241	P30260	824	0.373	159	1		Vcl	P18206	Q0VDD7	668	0.876	525	1
FYN	P06241	P06493	297	0.081	9	2		Vcl	P18206	P35219	290	0.141	37	1
FYN	P06241	Q00535	292	0.051	11	2		Vcl	P18206	Q9NZU7	370	0.67	228	1
FYN	P06241	O76039	1030	0.654	563	1		Vcl	P18206	P62158	149	0.43	19	2
FYN	P06241	Q9NYQ7	3312	0.244	260	1		Vcl	P18206	P12830	882	0.073	23	3
FYN	P06241	P49450	140	0.486	58	1		Vcl	P18206	Q00610	1675	0.045	21	2
FYN	P06241	Q13111	956	0.59	206	1		Vcl	P18206	Q9UQ03	480	0.096	29	1
FYN	P06241	Q14008	2032	0.26	93	2		Vcl	P18206	P35221	906	0.194	46	2
FYN	P06241	P24871	460	0.222	76	1		Vcl	P18206	P35222	781	0.15	60	4
FYN	P06241	P51911	297	0.246	30	1		Vcl	P18206	P41350	178	0.124	11	1
FYN	P06241	Q15417	329	0.234	31	1		Vcl	P18206	E9Q309	3095	0.689	622	2
FYN	P06241	P26992	372	0.218	49	2		Vcl	P18206	Q6A062	1937	0.747	622	1
FYN	P06241	Q12860	1018	0.039	11	1		Vcl	P18206	P17844	614	0.254	58	3
FYN	P06241	P78357	1384	0.076	56	3		Vcl	P18206	O75477	346	0.15	19	1
FYN	P06241	Q8WX92	580	0.095	35	1		Vcl	P18206	O94905	339	0.071	12	1
FYN	P06241	P46108	304	0.322	36	6		Vcl	P18206	P02751	2386	0.224	60	5
FYN	P06241	P46109	303	0.32	46	6		Vcl	P18206	P06396	782	0.124	24	5
FYN	P06241	P07333	972	0.096	42	2		Vcl	P18206	P07910	306	0.634	172	1
FYN	P06241	P32927	897	0.394	284	1		Vcl	P18206	Q9Z214	366	0.511	81	1
FYN	P06241	P41240	450	0.049	11	4		Vcl	P18206	O88801	354	0.548	67	1
FYN	P06241	Q7Z408	3487	0.041	25	2		Vcl	P18206	Q14573	2671	0.143	44	1
FYN	P06241	P16410	223	0.103	11	1		Vcl	P18206	Q15004	111	0.802	50	1
FYN	P06241	P35222	781	0.15	60	4		Vcl	P18206	Q9Y6F6	885	0.684	227	1
FYN	P06241	Q9UQB3	1225	0.569	360	1		Vcl	P18206	Q9GZM8	345	0.501	72	2
FYN	P06241	P78329	520	0.067	12	2		Vcl	P18206	Q86VF7	1730	0.058	43	2
FYN	P06241	P98187	520	0.062	10	1		Vcl	P18206	P98161	4303	0.098	71	6
FYN	P06241	Q8K4S7	938	0.484	152	1		Vcl	P18206	Q9Y244	141	0.191	14	1
FYN	P06241	Q02248	781	0.149	59	2		Vcl	P18206	P17252	672	0.15	23	3
FYN	P06241	Q9WU82	781	0.149	59	1		Vcl	P18206	Q13976	671	0.133	30	1
FYN	P06241	P98082	770	0.764	226	2		Vcl	P18206	O75400	957	0.633	160	2
FYN	P06241	Q14118	895	0.385	193	2		Vcl	P18206	Q13200	908	0.159	92	1
FYN	P06241	Q9UJV9	622	0.211	118	2		Vcl	P18206	Q06323	249	0.301	43	1
FYN	P06241	Q9UK85	242	0.293	41	2		Vcl	P18206	Q05397	1052	0.242	115	9
FYN	P06241	P78352	724	0.146	39	2		Vcl	P18206	P49023	591	0.56	284	7
FYN	P06241	O14490	977	0.491	140	3		Vcl	P18206	Q8IY67	606	0.535	139	1
FYN	P06241	Q9P1A6	1054	0.542	112	3		Vcl	P18206	Q3EBD3	505	0.069	18	2
FYN	P06241	O95886	979	0.705	231	3		Vcl	P18206	P61586	193	0.228	26	1
FYN	P06241	Q9Y2H0	992	0.626	161	3		Vcl	P18206	Q9CW46	748	0.612	174	1
FYN	P06241	Q92988	240	0.533	79	3		Vcl	P18206	P34741	201	0.716	55	1
FYN	P06241	Q92874	299	0.124	22	1		Vcl	P18206	P16581	610	0.048	16	3
FYN	P06241	Q9UQ16	869	0.23	123	1		Vcl	P18206	Q9NRC8	400	0.32	87	2
FYN	P06241	Q14185	1865	0.165	251	4		Vcl	P18206	Q9BX66	1292	0.656	141	2
FYN	P06241	Q8IZD9	2030	0.18	154	3		Vcl	P18206	O94875	1100	0.563	204	2
FYN	P06241	Q99704	481	0.364	62	2		Vcl	P18206	P12931	536	0.16	64	8
FYN	P06241	Q7L591	496	0.456	65	1		Vcl	P18206	Q9Y3M8	1113	0.302	138	1
FYN	P06241	Q8TEW6	326	0.138	24	4		Vcl	P18206	Q62417	1290	0.613	218	2
FYN	P06241	Q9H1R2	295	0.329	49	3		Vcl	P18206	O43294	461	0.443	114	2
FYN	P06241	Q9Y2J2	1087	0.533	140	3		Vcl	P18206	Q9Y490	2541	0.224	86	3
FYN	P06241	P54764	986	0.08	23	2		Vcl	P18206	Q15654	476	0.571	197	4
FYN	P06241	P29322	1005	0.076	15	1		Vcl	P18206	P48995	793	0.09	42	1
FYN	P06241	P54753	998	0.099	29	2		Vcl	P18206	Q9UBN4	977	0.104	47	1
FYN	P06241	P42566	896	0.562	142	3		Vcl	P18206	Q9UL62	973	0.178	62	1
FYN	P06241	Q9UI08	416	0.719	276	2		Vcl	P18206	Q9Y210	931	0.151	42	3
FYN	P06241	O43909	919	0.084	32	3		Vcl	P18206	Q71U36	451	0.089	21	3
FYN	P06241	O09127	1004	0.095	27	1		Vcl	P18206	Q64511	1612	0.316	400	1
FYN	P06241	O00254	374	0.045	12	3		Vcl	P18206	P0CG48	685	0.028	10	10
FYN	P06241	Q9BQ89	295	0.82	135	1		Vcl	P18206	Q92890	307	0.244	23	1
FYN	P06241	O15360	1455	0.096	48	3		Vcl	P18206	P50552	380	0.718	246	2
FYN	P06241	P25445	335	0.14	16	3		Vcl	P18206	P19320	739	0.051	9	3
FYN	P06241	P48023	281	0.448	31	3		Vcl	P18206	P18206	1134	0.274	82	5
FYN	P06241	P06734	321	0.414	72	1		Vcl	P18206	P55072	806	0.164	52	2
FYN	P06241	P12318	317	0.158	20	1		Vcl	P18206	P63104	245	0.278	23	5
FYN	P06241	P31994	310	0.239	47	3		Vcl	P18206	Q13802	299	0.809	232	1
FYN	P06241	P31995	323	0.235	49	3		Wasp	P42768	P42768	502	0.701	210	3
FYN	P06241	P21802	821	0.143	36	1		Wasp	P42768	P08575	1304	0.275	194	4
FYN	P06241	P21333	2647	0.064	36	3		Wasp	P42768	P23471	2315	0.293	239	3
FYN	P06241	Q14315	2725	0.098	42	2		Wasp	P42768	P23467	1997	0.047	15	3
FYN	P06241	O75955	427	0.295	93	1		Wasp	P42768	Q9Y2R2	807	0.342	144	1
FYN	P06241	Q14254	428	0.129	21	1		Wasp	P42768	O60861	476	0.401	83	1
FYN	P06241	P02751	2386	0.224	60	5		Wasp	P42768	O75554	376	0.638	133	1
FYN	P06241	Q8N3X1	1017	0.733	178	1		Wasp	P42768	P06241	537	0.108	35	6
FYN	P06241	Q12947	444	0.597	151	1		Wasp	P42768	Q05209	780	0.494	188	3
FYN	P06241	O15117	783	0.814	428	5		Wasp	P42768	P68400	391	0.205	60	2
FYN	P06241	Q13283	466	0.575	198	1		Wasp	P42768	O43516	503	1	503	2
FYN	P06241	Q8WWW8	586	0.599	132	2		Wasp	P42768	P60953	191	0.084	13	3
FYN	P06241	Q9UBS5	961	0.144	96	2		Wasp	P42768	P60766	191	0.084	13	1
FYN	P06241	Q99259	594	0.116	30	1		Wasp	P42768	P62999	192	0.068	10	1
FYN	P06241	P16383	781	0.446	149	2		Wasp	P42768	O15143	372	0.094	15	1
FYN	P06241	P63244	317	0.063	13	2		Wasp	P42768	P08631	526	0.165	26	2
FYN	P06241	P15586	552	0.071	25	2		Wasp	P42768	Q9Y5X1	595	0.255	131	1
FYN	P06241	Q9HCN6	339	0.416	59	1		Wasp	P42768	Q8WV41	574	0.226	79	1
FYN	P06241	Q9Y5Y3	372	0.121	31	1		Wasp	P42768	O14641	736	0.569	187	1
FYN	P06241	Q9BZJ6	419	0.026	7	1		Wasp	P42768	Q9P2A4	366	0.473	149	1
FYN	P06241	Q13588	217	0.134	16	1		Wasp	P42768	P08103	524	0.17	75	1
FYN	P06241	Q13322	594	0.279	138	3		Wasp	P42768	Q8WZ75	1007	0.487	147	1
FYN	P06241	P62993	217	0.088	15	8		Wasp	P42768	Q9H4E5	214	0.131	18	1
FYN	P06241	Q13224	1484	0.16	59	2		Wasp	P42768	P60763	192	0.073	11	1
FYN	P06241	O43708	216	0.106	12	1		Wasp	P42768	P17081	205	0.054	8	1
FYN	P06241	Q92664	365	0.208	36	1		Wasp	P42768	Q60598	546	0.368	141	1
FYN	P06241	Q02846	1103	0.131	34	1		Wasp	P42768	Q8TF74	440	0.955	402	1
FYN	P06241	Q9UL51	889	0.377	152	2		Wasp	P42768	O94868	740	0.346	104	1
FYN	P06241	Q9Y3Q4	1203	0.5	393	1		Wasp	P42768	P23470	1445	0.253	199	2
FYN	P06241	Q9UBN7	1215	0.321	260	2		Wasp	P42768	Q12913	1337	0.157	62	3
FYN	P06241	P06865	529	0.038	11	2		Wasp	P42768	Q16827	1216	0.069	36	2
FYN	P06241	P61978	463	0.38	103	3		Wasp	P42768	O43586	416	0.351	104	1
FYN	P06241	O43390	633	0.43	224	2		Wasp	P42768	P59998	168	0.161	9	1
FYN	P06241	P31273	242	0.413	47	2		Wasp	P42768	P61158	418	0.041	6	2
FYN	P06241	P01112	189	0.085	9	2		Wasp	P42768	P61160	394	0.051	11	2
FYN	P06241	P07900	732	0.219	72	3		Wasp	P42768	O15145	178	0.174	13	1
FYN	P06241	P50406	440	0.307	69	1		Wasp	P42768	P09769	529	0.049	16	2
FYN	P06241	P61980	463	0.38	103	1		Wasp	P42768	P16333	377	0.143	19	7
FYN	P06241	P14784	551	0.309	124	1		Wasp	P42768	P06239	509	0.053	14	4
FYN	P06241	P26951	378	0.079	9	1		Wasp	P42768	F2Z5D2	418	0.041	6	1
FYN	P06241	P16871	459	0.12	22	1		Wasp	P42768	B5APU7	300	0.11	18	1
FYN	P06241	P35568	1242	0.789	274	3		Wasp	P42768	P14317	486	0.558	201	1
FYN	P06241	Q9H9L3	353	0.521	106	3		Wasp	P42768	P15153	192	0.068	10	1
FYN	P06241	P23229	1130	0.094	20	2		Wasp	P42768	Q14247	550	0.351	117	2
FYN	P06241	P06756	1048	0.061	34	2		Wasp	P42768	O43566	566	0.452	110	1
FYN	P06241	P16144	1822	0.153	137	1		Wasp	P42768	Q07912	1038	0.43	182	6
FYN	P06241	P18564	788	0.07	18	1		Wasp	P42768	O00213	710	0.49	128	2
FYN	P06241	Q08881	620	0.094	22	3		Wasp	P42768	O15144	300	0.11	18	1
FYN	P06241	Q14643	2758	0.183	80	1		Wasp	P42768	Q9UHR4	511	0.448	88	1
FYN	P06241	O60674	1132	0.053	33	3		Wasp	P42768	Q06187	659	0.137	29	1
FYN	P06241	P14923	745	0.097	30	2		Wasp	P42768	Q13191	982	0.532	167	5
FYN	P06241	P35968	1356	0.097	77	3		Wasp	P42768	P22681	906	0.552	350	7
FYN	P06241	Q07666	443	0.7	166	3		Wasp	P42768	Q15642	601	0.674	165	2
FYN	P06241	P10721	976	0.062	19	4		Wasp	P42768	P46109	303	0.32	46	6
FYN	P06241	O43561	262	0.748	120	1		Wasp	P42768	P50570	870	0.218	125	3
FYN	P06241	P06239	509	0.053	14	4		Wasp	P42768	P00533	1210	0.091	39	7
FYN	P06241	Q13094	533	0.679	350	3		Wasp	P42768	Q96RU3	617	0.472	93	1
FYN	P06241	P50851	2863	0.228	159	1		Wasp	P42768	O15117	783	0.814	428	5
FYN	P06241	Q14767	1821	0.282	123	1		Wasp	P42768	P62993	217	0.088	15	8
FYN	P06241	P07948	512	0.141	62	3		Wasp	P42768	Q08881	620	0.094	22	3
FYN	P06241	P20916	626	0.112	27	1		Wasp	P42768	Q15811	1721	0.373	156	2
FYN	P06241	P11137	1827	0.689	197	1		Wasp	P42768	Q9NZM3	1697	0.327	173	1
FYN	P06241	Q92918	833	0.313	197	4		Wasp	P42768	Q6NYC1	403	0.238	74	1
FYN	P06241	Q9Y4K4	846	0.226	120	2		Wasp	P42768	O75164	1064	0.246	75	1
FYN	P06241	P10636	758	0.838	595	2		Wasp	P42768	O15054	1643	0.66	923	1
FYN	P06241	P43121	646	0.226	41	1		Wasp	P42768	Q13094	533	0.679	350	3
FYN	P06241	O60244	1454	0.223	214	1		Wasp	P42768	O43639	380	0.147	38	3
FYN	P06241	Q9H204	178	0.399	50	2		Wasp	P42768	P27986	724	0.279	70	8
FYN	P06241	Q9NQ76	525	0.81	157	3		Wasp	P42768	Q9BY11	444	0.426	76	1
FYN	P06241	P46013	3256	0.82	686	2		Wasp	P42768	Q9UNF0	486	0.525	119	1
FYN	P06241	P00540	346	0.188	44	1		Wasp	P42768	Q9UKS6	424	0.472	80	1
FYN	P06241	P11836	297	0.29	54	1		Wasp	P42768	P19174	1290	0.086	49	4
FYN	P06241	P04370	250	1	250	2		Wasp	P42768	O75400	957	0.633	160	2
FYN	P06241	Q8NFP9	2946	0.202	125	1		Wasp	P42768	P63000	192	0.068	10	2
FYN	P06241	P13591	858	0.181	76	1		Wasp	P42768	Q15291	538	0.39	138	1
FYN	P06241	P16333	377	0.143	19	7		Wasp	P42768	P12931	536	0.16	64	8
FYN	P06241	O14513	1909	0.759	470	1		Wasp	P42768	O75044	1071	0.376	173	1
FYN	P06241	Q9NZQ3	722	0.313	166	1		Wasp	P42768	O14776	1098	0.645	209	1
FYN	P06241	Q14511	834	0.399	58	4		Wasp	P42768	P42680	631	0.095	24	1
FYN	P06241	Q86SG6	692	0.124	38	1		Wasp	P42768	P0CG48	685	0.028	10	10
FYN	P06241	O94856	1347	0.224	110	2		Wasp	P42768	P50552	380	0.718	246	2
FYN	P06241	Q9Y697	457	0.182	54	1		Wasp	P42768	P16885	1265	0.065	26	3
FYN	P06241	P43699	371	0.739	147	3		Wasp	P42768	P97814	415	0.359	108	1
FYN	P06241	P30419	496	0.2	94	2		Wasp	P42768	P55060	971	0.037	16	3
FYN	P06241	O60500	1241	0.143	73	2		Wasp	P42768	O14980	1071	0.033	14	2
FYN	P06241	Q9HCQ7	196	0.26	27	1		Wasp	P42768	P49792	3224	0.33	122	1
FYN	P06241	P04150	777	0.341	78	2		Wasp	P42768	P62826	216	0.12	17	2
FYN	P06241	Q13285	461	0.28	99	2		Wasp	P42768	P46060	587	0.218	107	1
