# Supplementary material for: Data on evolution of intrinsically disordered regions of the human kinome and contribution of FAK1 IDRs to cytoskeletal remodeling
Source: Data Brief. 2016 Dec 8;10:315–24. doi: 10.1016/j.dib.2016.11.099 (PMC5157709; doi:10.1016/j.dib.2016.11.099)
Supplement: Supplementary file 3 — Supplementary Table 5: 36 Kinases have IDRs extending into their kinase domains: Further analysis of the 328 kinases with IDRs flanking their KDs revealed 36 kinases with IDRs either extending into or spanning their KDs. Supplementary Table 6: 36 Kinases participate in 959 interactions: Experimentally validated PPIs of 36 kinases are derived to reveal 959 interactions. Column A depicts Uniprot IDs of 36 kinases and Column C depicts Uniprot IDs of proteins interacting with each of the 36 kinases. Supplementary Table 7: 78% of proteins in the primary interactome of FAK1 are hybrid proteins: Experimentally validated FAK1 interacting proteins are analyzed to predict intrinsic disorder using Pondr-FIT. We identify 77 of 98 proteins (78%) as hybrid proteins with at least one IDR of 25 amino acids or longer. % DO (disorder) is calculated as a percentage of disordered residues in a given protein. Supplementary Table 8: 76% of proteins in the secondary interactome of FAK1 are hybrid proteins: Experimentally validated interactions of the eleven cytoskeletal hybrid proteins are derived and analyzed to reveal 1784 interactions by 1154 proteins. These 1154 proteins are analyzed to predict their percent disorder revealing 882 proteins (76%) as hybrid proteins. We also identify 352 proteins that interact with at least two of the eleven cytoskeletal hybrid proteins. Supplementary Table 9: Comparison of molecular functions enriched by Order regions-interacting (A) or IDR-interacting (B) Proteins: Molecular functions enriched by either Interactome A (interactors using Ordered Regions) or Interactome B (interactors using IDRs) were compared against each other. Lower p-values reflect increased enrichment of a given molecular function compared between the two interactomes. Supplementary material [file mmc3.zip › 11-02-2016 Data in Brief Supplementary Table 9.xlsx]

## Sheet: Table 9
Table 9: Comparison of Molecular Functions Enriched by Ordered regions-interacting (A) or IDR-interacting (B) Proteins
Molecular Function	Interactor Set	p-value
Cellular Development	Interactome B	1.28e-14
Cellular Development	Interactome A	2.91e-12
Cellular Growth and Proliferation	Interactome B	1.28e-14
Cellular Growth and Proliferation	Interactome A	2.91e-12
Cellular Movement	Interactome B	3.08e-14
Cellular Movement	Interactome A	4.19e-09
Cell Morphology	Interactome B	6.41e-13
Cell Morphology	Interactome A	5.49e-09
Cell Death and Survival	Interactome B	5.49e-11
Cell Death and Survival	Interactome A	6.31e-10
Cellular Assembly and Organization	Interactome B	1.51e-10
Cellular Assembly and Organization	Interactome A	1.69e-06
Cellular Function and Maintenance	Interactome B	1.51e-10
Cellular Function and Maintenance	Interactome A	6.01e-08
Cell-To-Cell Signaling and Interaction	Interactome B	2.01e-09
Cell-To-Cell Signaling and Interaction	Interactome A	9.92e-08
Gene Expression	Interactome B	4.25e-09
Gene Expression	Interactome A	1.57e-07
Cell Cycle	Interactome B	6.86e-09
Cell Cycle	Interactome A	6.21e-08
Cell Signaling	Interactome B	1.74e-08
Cell Signaling	Interactome A	1.31e-08
Small Molecule Biochemistry	Interactome B	1.74e-08
Small Molecule Biochemistry	Interactome A	3.65e-07
Carbohydrate Metabolism	Interactome B	6.42e-08
Carbohydrate Metabolism	Interactome A	7.3e-06
Lipid Metabolism	Interactome B	6.42e-08
Cellular Compromise	Interactome B	1.27e-07
Cellular Compromise	Interactome A	0.000313
DNA Replication, Recombination, and Repair	Interactome B	4.06e-07
DNA Replication, Recombination, and Repair	Interactome A	9.97e-08
Protein Synthesis	Interactome B	7.36e-07
Protein Synthesis	Interactome A	2.79e-05
Molecular Transport	Interactome B	7.86e-07
Molecular Transport	Interactome A	7.3e-06
Nucleic Acid Metabolism	Interactome B	2.04e-06
Nucleic Acid Metabolism	Interactome A	5.05e-05
Free Radical Scavenging	Interactome B	2.08e-06
Protein Trafficking	Interactome B	6.19e-06
Amino Acid Metabolism	Interactome B	7.63e-06
Amino Acid Metabolism	Interactome A	3.65e-07
Post-Translational Modification	Interactome B	7.63e-06
Post-Translational Modification	Interactome A	1.31e-08
Vitamin and Mineral Metabolism	Interactome B	2.85e-05
Cellular Response to Therapeutics	Interactome A	1.52e-09
